# Supplementary material for: Genome-wide association analysis for emergence of deeply sown rice (Oryza sativa) reveals novel aus-specific phytohormone candidate genes for adaptation to dry-direct seeding in the field
Source: Front Plant Sci. 2023 Jun 12;14:1172816. doi: 10.3389/fpls.2023.1172816 (PMC10291202; doi:10.3389/fpls.2023.1172816)
Supplement: Supplementary file 3 [file Table_1.xlsx]

## Sheet: Table S2
Table S1 List of accessions that comprised the combined diversity panel (n=470) used for the genome-wide association study. the combined diversity panel (n=470) included rice diversity panel 1 (RDP1, n = 379 ; (Eizenga et al., 2014)), and the aus subset of 3000 Rice Genome Project panel (3KRGP; n = 91; (Li et al., 2014)), evaluated under field with two sowing depths, 2 cm (shallow control) and 8 …
Geno#	UIUC ID	Accession name	Sample set	Genetic_groups	GSOR ID	Inventory Number	IRGC ID	Other accession ID	HDRA genotype assay ID
1	GSOR301001	Agostano	RDP1	temperate-japonica	GSOR301001	301001	IRGC126380	NSFTV1	86f75d2b.0
2	GSOR301002	Aichi Asahi	RDP1	temperate-japonica	GSOR301002	301002	IRGC117637	NSFTV2	cd22c3de.0
3	GSOR301003	Ai-Chiao-Hong	RDP1	indica	GSOR301003	301003	IRGC117636	NSFTV3	5ef1be74.0
4	GSOR301004	NSFTV4	RDP1	Aus	GSOR301004	301004	IRGC117601	NSFTV4	81d03b86.0
5	GSOR301005	NSFTV5	RDP1	aromatic	GSOR301005	301005	IRGC117641	NSFTV5	5533f406.0
6	GSOR301006	ARC 7229	RDP1	Aus	GSOR301006	301006	IRGC117603	NSFTV6	0d125c0e.0
7	GSOR301007	Arias	RDP1	tropical-japonica	GSOR301007	301007	IRGC126381	NSFTV7	e37be9e5.0
8	GSOR301008	Asse Y Pung	RDP1	tropical-japonica	GSOR301008	301008	IRGC117643	NSFTV8	30c3073f.0
9	GSOR301009	Baber	RDP1	temperate-japonica	GSOR301009	301009	IRGC117647	NSFTV9	2a9d8d47.0
10	GSOR301010	Baghlani Nangarhar	RDP1	temperate-japonica	GSOR301010	301010	IRGC117648	NSFTV10	2e1c9c87.0
11	GSOR301012	NSFTV13	RDP1	Aus	GSOR301012	301012	IRGC117605	NSFTV13	660f0236.0
12	GSOR301014	Bico Branco	RDP1	aromatic	GSOR301014	301014	IRGC117658	NSFTV16	f0328a18.0
13	GSOR301015	Binulawan	RDP1	indica	GSOR301015	301015	IRGC117659	NSFTV17	446f6c62.0
14	GSOR301016	BJ 1	RDP1	Aus	GSOR301016	301016	IRGC117661	NSFTV18	cbd6b346.0
15	GSOR301017	Black Gora	RDP1	Aus	GSOR301017	301017	IRGC117662	NSFTV19	d22c8e33.0
16	GSOR301018	Blue Rose	RDP1	admixed-japonica	GSOR301018	301018	IRGC117663	NSFTV20	6af7c9fc.0
17	GSOR301019	Byakkoku Y 5006 Seln	RDP1	indica	GSOR301019	301019	IRGC117671	NSFTV21	fa4c4111.0
18	GSOR301020	Caawa/Fortuna 6-103-15	RDP1	tropical-japonica	GSOR301020	301020	IRGC117674	NSFTV22	52c6e2ba.0
19	GSOR301021	Canella De Ferro	RDP1	tropical-japonica	GSOR301021	301021	IRGC117675	NSFTV23	7741d7c1.0
20	GSOR301022	Carolina Gold 12033	RDP1	tropical-japonica	GSOR301022	301022	IRGC117607	NSFTV24	e074229f.0
21	GSOR301023	Carolina Gold 12034	RDP1	tropical-japonica	GSOR301023	301023	IRGC117676	NSFTV25	1ce7093b.0
22	GSOR301024	Carolina Gold Sel	RDP1	tropical-japonica	GSOR301024	301024	IRGC117608	NSFTV26	32a15c4d.0
23	GSOR301025	NSFTV27	RDP1	tropical-japonica	GSOR301025	301025	IRGC117679	NSFTV27	1956dd3f.0
24	GSOR301026	Champa Tong 54	RDP1	Aus	GSOR301026	301026	IRGC117680	NSFTV28	b6701089.0
25	GSOR301028	Chiem Chanh	RDP1	indica	GSOR301028	301028	IRGC117684	NSFTV30	dd6e755e.0
26	GSOR301029	Chinese	RDP1	temperate-japonica	GSOR301029	301029	IRGC117686	NSFTV31	d2da857d.0
27	GSOR301030	Chodongji	RDP1	temperate-japonica	GSOR301030	301030	IRGC117687	NSFTV32	068b860d.0
28	GSOR301031	Chuan 4	RDP1	Aus	GSOR301031	301031	IRGC117688	NSFTV33	2b4e06fe.0
29	GSOR301032	NSFTV34	RDP1	indica	GSOR301032	301032	IRGC126400	NSFTV34	c03e2c51.0
30	GSOR301033	CO18	RDP1	indica	GSOR301033	301033	IRGC117691	NSFTV35	c59435a8.0
31	GSOR301034	CS-M3	RDP1	temperate-japonica	GSOR301034	301034	IRGC117609	NSFTV36	2593e5a7.0
32	GSOR301035	Cuba 65	RDP1	tropical-japonica	GSOR301035	301035	IRGC117698	NSFTV37	69527f35.0
33	GSOR301037	NSFTV39	RDP1	Aus	GSOR301037	301037	IRGC117700	NSFTV39	014ab0f1.0
34	GSOR301038	Dam	RDP1	admixed-japonica	GSOR301038	301038	IRGC117701	NSFTV40	76f56677.0
35	GSOR301039	Darmali	RDP1	admixed	GSOR301039	301039	IRGC117702	NSFTV41	dfb13733.0
36	GSOR301040	Dee Geo Woo Gen	RDP1	indica	GSOR301040	301040	IRGC117705	NSFTV43	e5951598.0
37	GSOR301041	Dhala Shaitta	RDP1	Aus	GSOR301041	301041	IRGC117710	NSFTV44	7d4c6c4e.0
38	GSOR301042	Dom Sufid	RDP1	aromatic	GSOR301042	301042	IRGC117721	NSFTV45	8d6aded4.0
39	GSOR301043	Dourado Agulha	RDP1	tropical-japonica	GSOR301043	301043	IRGC117723	NSFTV46	68c2ecf8.0
40	GSOR301045	DV85	RDP1	Aus	GSOR301045	301045	IRGC117725	NSFTV49	21d3f1b3.0
41	GSOR301047	Early Wataribune	RDP1	temperate-japonica	GSOR301047	301047	IRGC117727	NSFTV51	57d7feea.0
42	GSOR301048	Eh Ia Chiu	RDP1	temperate-japonica	GSOR301048	301048	IRGC126363	NSFTV52	9e0c626c.0
43	GSOR301049	Firooz	RDP1	aromatic	GSOR301049	301049	IRGC117735	NSFTV53	61b7bf53.0
44	GSOR301051	Gerdeh	RDP1	admixed-japonica	GSOR301051	301051	IRGC117611	NSFTV55	ef8fd965.0
45	GSOR301052	Geumobyeo	RDP1	temperate-japonica	GSOR301052	301052	IRGC117612	NSFTV56	652530bb.0
46	GSOR301053	NSFTV57	RDP1	indica	GSOR301053	301053	IRGC117739	NSFTV57	71d5fcf4.0
47	GSOR301054	Ghati Kamma Nangarhar	RDP1	Aus	GSOR301054	301054	IRGC117740	NSFTV58	9c099b78.0
48	GSOR301055	Gogo Lempuk	RDP1	tropical-japonica	GSOR301055	301055	IRGC117742	NSFTV59	a5ec1b10.0
49	GSOR301056	Gotak Gatik	RDP1	admixed-japonica	GSOR301056	301056	IRGC117744	NSFTV60	7f7fb805.0
50	GSOR301058	Honduras	RDP1	tropical-japonica	GSOR301058	301058	IRGC117750	NSFTV65	1ab838a2.0
51	GSOR301059	Hsia Chioh Keh Tu	RDP1	indica	GSOR301059	301059	IRGC117751	NSFTV66	7691a376.0
52	GSOR301060	Hu Lo Tao	RDP1	temperate-japonica	GSOR301060	301060	IRGC117752	NSFTV67	39dd7feb.0
53	GSOR301062	IAC 25	RDP1	tropical-japonica	GSOR301062	301062	IRGC117615	NSFTV69	c14c4e03.0
54	GSOR301063	Iguape Cateto	RDP1	tropical-japonica	GSOR301063	301063	IRGC117755	NSFTV70	efbb93de.0
55	GSOR301064	IR 36	RDP1	indica	GSOR301064	301064	IRGC117757	NSFTV71	61cc3858.0
56	GSOR301065	IR 8	RDP1	indica	GSOR301065	301065	IRGC117758	NSFTV72	12d82364.0
57	GSOR301066	IRAT 177	RDP1	tropical-japonica	GSOR301066	301066	IRGC117761	NSFTV73	97dcf87d.0
58	GSOR301067	IRGA 409	RDP1	indica	GSOR301067	301067	IRGC117763	NSFTV74	55d3afae.0
59	GSOR301068	Jambu	RDP1	tropical-japonica	GSOR301068	301068	IRGC117764	NSFTV75	b0816082.0
60	GSOR301069	Jaya	RDP1	indica	GSOR301069	301069	IRGC117766	NSFTV76	cb5e38e6.0
61	GSOR301070	JC149	RDP1	indica	GSOR301070	301070	IRGC117768	NSFTV77	45ec7861.0
62	GSOR301071	Jhona 349	RDP1	Aus	GSOR301071	301071	IRGC117769	NSFTV78	66d97672.0
63	GSOR301072	Jouiku 393G	RDP1	temperate-japonica	GSOR301072	301072	IRGC117771	NSFTV79	c0936cf1.0
64	GSOR301073	K 65	RDP1	admixed	GSOR301073	301073	NA	NSFTV80	02d095ba.0
65	GSOR301074	Kalamkati	RDP1	Aus	GSOR301074	301074	IRGC117773	NSFTV81	006dfe9b.0
66	GSOR301075	Kamenoo	RDP1	temperate-japonica	GSOR301075	301075	IRGC117775	NSFTV83	becfe767.0
67	GSOR301076	Kaniranga	RDP1	tropical-japonica	GSOR301076	301076	IRGC117776	NSFTV84	7bee5b9f.0
68	GSOR301077	Kasalath	RDP1	Aus	GSOR301077	301077	IRGC117617	NSFTV85	328163e1.0
69	GSOR301079	Keriting Tingii	RDP1	admixed-japonica	GSOR301079	301079	IRGC117618	NSFTV87	64fa0112.0
70	GSOR301081	NSFTV89	RDP1	tropical-japonica	GSOR301081	301081	IRGC117782	NSFTV89	897c5eef.0
71	GSOR301082	Kiang-Chou-Chiu	RDP1	indica	GSOR301082	301082	IRGC117784	NSFTV90	743f41c1.0
72	GSOR301083	Kibi	RDP1	temperate-japonica	GSOR301083	301083	IRGC126369	NSFTV91	ff836253.0
73	GSOR301084	Kinastano	RDP1	tropical-japonica	GSOR301084	301084	IRGC117786	NSFTV92	5df8f871.0
74	GSOR301085	NSFTV93	RDP1	aromatic	GSOR301085	301085	IRGC117787	NSFTV93	9f1f4614.0
75	GSOR301086	Koshihikari	RDP1	temperate-japonica	GSOR301086	301086	IRGC117789	NSFTV94	20a4c97d.0
76	GSOR301087	NSFTV95	RDP1	admixed	GSOR301087	301087	IRGC117790	NSFTV95	0c85e164.0
77	GSOR301088	KU115	RDP1	tropical-japonica	GSOR301088	301088	IRGC117792	NSFTV96	32a6808e.0
78	GSOR301090	L-202	RDP1	tropical-japonica	GSOR301090	301090	IRGC117794	NSFTV98	6ab77e3e.0
79	GSOR301091	LAC 23	RDP1	tropical-japonica	GSOR301091	301091	IRGC117796	NSFTV99	7eb7c6a8.0
80	GSOR301092	Lacrosse	RDP1	admixed-japonica	GSOR301092	301092	IRGC117797	NSFTV100	1f10be3d.0
81	GSOR301093	Lemont	RDP1	tropical-japonica	GSOR301093	301093	IRGC117802	NSFTV101	9f782e9e.0
82	GSOR301094	Leung Pratew	RDP1	indica	GSOR301094	301094	IRGC117619	NSFTV102	6e26f4cc.0
83	GSOR301095	Luk Takhar	RDP1	temperate-japonica	GSOR301095	301095	IRGC117807	NSFTV103	8c76404c.0
84	GSOR301096	Mansaku	RDP1	temperate-japonica	GSOR301096	301096	IRGC117811	NSFTV104	8629f76c.0
85	GSOR301098	Ming Hui	RDP1	indica	GSOR301098	301098	IRGC117814	NSFTV106	8a06320f.0
86	GSOR301099	NSFTV107	RDP1	tropical-japonica	GSOR301099	301099	IRGC117815	NSFTV107	7b7a0d82.0
87	GSOR301100	Moroberekan	RDP1	tropical-japonica	GSOR301100	301100	IRGC117621	NSFTV108	e3b049a9.0
88	GSOR301102	Mudgo	RDP1	indica	GSOR301102	301102	IRGC117818	NSFTV110	11bf5114.0
89	GSOR301104	N12	RDP1	aromatic	GSOR301104	301104	IRGC117819	NSFTV112	531e23fa.0
90	GSOR301105	Norin 20	RDP1	temperate-japonica	GSOR301105	301105	IRGC117822	NSFTV113	7a723d9e.0
91	GSOR301106	Nova	RDP1	admixed-japonica	GSOR301106	301106	IRGC117823	NSFTV114	eac19fb8.0
92	GSOR301107	NPE 835	RDP1	temperate-japonica	GSOR301107	301107	IRGC126399	NSFTV115	0bca95e0.0
93	GSOR301108	NSFTV116	RDP1	tropical-japonica	GSOR301108	301108	IRGC117824	NSFTV116	6cedf6aa.0
94	GSOR301109	O-Luen-Cheung	RDP1	indica	GSOR301109	301109	IRGC117826	NSFTV117	5b144b9c.0
95	GSOR301110	Oro	RDP1	temperate-japonica	GSOR301110	301110	IRGC117828	NSFTV118	71bd9426.0
96	GSOR301111	Oryzica Llanos 5	RDP1	indica	GSOR301111	301111	IRGC117829	NSFTV119	3aa51818.0
97	GSOR301112	OS6	RDP1	tropical-japonica	GSOR301112	301112	IRGC117831	NSFTV120	8e6220e5.0
98	GSOR301113	Ostiglia	RDP1	admixed-japonica	GSOR301113	301113	IRGC117833	NSFTV121	280279b3.0
99	GSOR301114	Padi Kasalle	RDP1	tropical-japonica	GSOR301114	301114	IRGC117835	NSFTV122	b6dc1bcc.0
100	GSOR301115	Pagaiyahan	RDP1	indica	GSOR301115	301115	IRGC117837	NSFTV123	714ac141.0
101	GSOR301116	Pao-Tou-Hung	RDP1	indica	GSOR301116	301116	IRGC117840	NSFTV125	63f298ba.0
102	GSOR301117	Pappaku	RDP1	indica	GSOR301117	301117	IRGC117841	NSFTV126	0f6a67da.0
103	GSOR301119	Pato De Gallinazo	RDP1	admixed-japonica	GSOR301119	301119	IRGC117846	NSFTV128	76a1efc9.0
104	GSOR301120	Peh-Kuh	RDP1	indica	GSOR301120	301120	IRGC117848	NSFTV129	8fafd383.0
105	GSOR301121	Peh-Kuh-Tsao-Tu	RDP1	indica	GSOR301121	301121	IRGC117849	NSFTV130	a796716d.0
106	GSOR301122	Phudugey	RDP1	Aus	GSOR301122	301122	IRGC117850	NSFTV131	d09d62e7.0
107	GSOR301123	Rathuwee	RDP1	indica	GSOR301123	301123	IRGC117859	NSFTV132	02cc7c6d.0
108	GSOR301124	Rikuto Kemochi	RDP1	temperate-japonica	GSOR301124	301124	IRGC117861	NSFTV133	1a95985b.0
109	GSOR301125	Romeo	RDP1	temperate-japonica	GSOR301125	301125	IRGC124374	NSFTV134	4ab486ec.0
110	GSOR301127	RTS12	RDP1	indica	GSOR301127	301127	IRGC125594	NSFTV136	d72ee9ba.0
111	GSOR301128	RTS14	RDP1	indica	GSOR301128	301128	IRGC117622	NSFTV137	8653bbdb.0
112	GSOR301129	RTS4	RDP1	indica	GSOR301129	301129	IRGC117868	NSFTV138	1a946dc6.0
113	GSOR301130	S4542A3-49B-2B12	RDP1	tropical-japonica	GSOR301130	301130	IRGC117869	NSFTV139	bd0d322b.0
114	GSOR301131	Saturn	RDP1	tropical-japonica	GSOR301131	301131	IRGC117879	NSFTV140	85551f9c.0
115	GSOR301132	Seratoes Hari	RDP1	indica	GSOR301132	301132	IRGC117880	NSFTV141	a8319fc6.0
116	GSOR301133	Shai-Kuh	RDP1	indica	GSOR301133	301133	IRGC117881	NSFTV142	806c51cc.0
117	GSOR301134	Shinriki	RDP1	temperate-japonica	GSOR301134	301134	IRGC117884	NSFTV143	3ea144c5.0
118	GSOR301135	Shoemed	RDP1	temperate-japonica	GSOR301135	301135	IRGC117887	NSFTV144	3269952e.0
119	GSOR301136	Short Grain	RDP1	indica	GSOR301136	301136	IRGC117888	NSFTV145	17c4070a.0
120	GSOR301138	Sinampaga Selection	RDP1	tropical-japonica	GSOR301138	301138	IRGC117890	NSFTV147	48b4f132.0
121	GSOR301139	Sintane Diofor	RDP1	indica	GSOR301139	301139	IRGC117891	NSFTV148	ed1beb9e.0
122	GSOR301140	Sinaguing	RDP1	tropical-japonica	GSOR301140	301140	IRGC124375	NSFTV149	d56e98bc.0
123	GSOR301141	Sultani	RDP1	tropical-japonica	GSOR301141	301141	IRGC117897	NSFTV150	128dd425.0
124	GSOR301142	Suweon	RDP1	temperate-japonica	GSOR301142	301142	IRGC117900	NSFTV151	dee26171.0
125	GSOR301143	T 1	RDP1	Aus	GSOR301143	301143	IRGC117902	NSFTV152	e4533c8b.0
126	GSOR301144	T26	RDP1	Aus	GSOR301144	301144	IRGC117903	NSFTV153	40f343f4.0
127	GSOR301145	Ta Hung Ku	RDP1	temperate-japonica	GSOR301145	301145	IRGC117904	NSFTV154	dfdfb828.0
128	GSOR301146	Ta Mao Tsao	RDP1	temperate-japonica	GSOR301146	301146	IRGC117905	NSFTV155	9127f236.0
129	GSOR301147	Taichung Native 1	RDP1	indica	GSOR301147	301147	IRGC117907	NSFTV156	93387d96.0
130	GSOR301148	Tainan Iku 487	RDP1	temperate-japonica	GSOR301148	301148	IRGC117908	NSFTV157	2db62b89.0
131	GSOR301149	Taipei 309	RDP1	temperate-japonica	GSOR301149	301149	IRGC117910	NSFTV158	6516a500.0
132	GSOR301150	Tam Cau 9A	RDP1	indica	GSOR301150	301150	IRGC126377	NSFTV159	4ef132dc.0
133	GSOR301151	NSFTV160	RDP1	aromatic	GSOR301151	301151	IRGC126371	NSFTV160	f659d521.0
134	GSOR301152	TeQing	RDP1	indica	GSOR301152	301152	IRGC117912	NSFTV161	4f643bf5.0
135	GSOR301153	TKM6	RDP1	indica	GSOR301153	301153	IRGC117915	NSFTV162	2b28e441.0
136	GSOR301154	Taducan	RDP1	indica	GSOR301154	301154	IRGC117906	NSFTV163	192e24ab.0
137	GSOR301156	Trembese	RDP1	tropical-japonica	GSOR301156	301156	IRGC117921	NSFTV165	9b2223bb.0
138	GSOR301158	B6616A4-22-Bk-5-4	RDP1	tropical-japonica	GSOR301158	301158	IRGC117646	NSFTV167	8e941960.0
139	GSOR301160	WC 6	RDP1	temperate-japonica	GSOR301160	301160	IRGC121654	NSFTV169	ba028784.0
140	GSOR301162	ZHE 733	RDP1	indica	GSOR301162	301162	IRGC117943	NSFTV171	b238d197.0
141	GSOR301163	Zhenshan 2	RDP1	indica	GSOR301163	301163	IRGC117944	NSFTV172	9ac72c9e.0
142	GSOR301164	Nipponbare	RDP1	temperate-japonica	GSOR301164	301164	NA	NSFTV173	0f847952.0
143	GSOR301165	Azucena	RDP1	tropical-japonica	GSOR301165	301165	NA	NSFTV174	08de34ee.0
144	GSOR301167	583	RDP1	tropical-japonica	GSOR301167	301167	IRGC117632	NSFTV176	8cfa8fb2.0
145	GSOR301168	68-2	RDP1	temperate-japonica	GSOR301168	301168	IRGC117633	NSFTV177	15e6c437.0
146	GSOR301169	ARC 6578	RDP1	Aus	GSOR301169	301169	IRGC117602	NSFTV178	480f7505.0
147	GSOR301170	Bellardone	RDP1	temperate-japonica	GSOR301170	301170	IRGC117654	NSFTV179	5505a767.0
148	GSOR301171	Benllok	RDP1	temperate-japonica	GSOR301171	301171	IRGC117655	NSFTV180	f948d7b5.0
149	GSOR301172	Bergreis	RDP1	temperate-japonica	GSOR301172	301172	IRGC117657	NSFTV181	8cd35626.0
150	GSOR301173	Blue Rose Supreme	RDP1	admixed-japonica	GSOR301173	301173	IRGC124371	NSFTV182	024bbd20.0
151	GSOR301174	Boa Vista	RDP1	tropical-japonica	GSOR301174	301174	IRGC117664	NSFTV183	c08a5ea2.0
152	GSOR301175	Bombon	RDP1	temperate-japonica	GSOR301175	301175	IRGC117666	NSFTV184	7119ebee.0
153	GSOR301176	British Honduras Creole	RDP1	tropical-japonica	GSOR301176	301176	IRGC117668	NSFTV185	c97be7ae.0
154	GSOR301177	Bul Zo	RDP1	temperate-japonica	GSOR301177	301177	IRGC117669	NSFTV186	4559ff3f.0
155	GSOR301178	C57-5043	RDP1	tropical-japonica	GSOR301178	301178	IRGC117606	NSFTV187	60e142c3.0
156	GSOR301179	Coppocina	RDP1	tropical-japonica	GSOR301179	301179	IRGC117694	NSFTV188	bf18cbae.0
157	GSOR301180	Criollo La Fria	RDP1	indica	GSOR301180	301180	IRGC117696	NSFTV189	661eaeaa.0
158	GSOR301181	Delrex	RDP1	tropical-japonica	GSOR301181	301181	IRGC117707	NSFTV190	bf7afed8.0
159	GSOR301182	Dom Zard	RDP1	aromatic	GSOR301182	301182	IRGC117720	NSFTV191	97ce6839.0
160	GSOR301183	Erythroceros Hokkaido	RDP1	temperate-japonica	GSOR301183	301183	IRGC117732	NSFTV192	fdd98970.0
161	GSOR301184	Fossa Av	RDP1	tropical-japonica	GSOR301184	301184	IRGC117737	NSFTV193	5632be21.0
162	GSOR301186	IRAT 13	RDP1	tropical-japonica	GSOR301186	301186	IRGC117760	NSFTV195	3c10a4b8.0
163	GSOR301187	JM70	RDP1	indica	GSOR301187	301187	IRGC117770	NSFTV196	cff871e8.0
164	GSOR301189	Leah	RDP1	tropical-japonica	GSOR301189	301189	IRGC117801	NSFTV198	818143d8.0
165	GSOR301190	NSFTV199	RDP1	tropical-japonica	GSOR301190	301190	IRGC117816	NSFTV199	958ed737.0
166	GSOR301191	P 737	RDP1	Aus	GSOR301191	301191	IRGC117834	NSFTV200	c8a73fe7.0
167	GSOR301192	Pate Blanc Mn 1	RDP1	tropical-japonica	GSOR301192	301192	IRGC117843	NSFTV201	263f2baf.0
168	GSOR301193	Pratao	RDP1	tropical-japonica	GSOR301193	301193	IRGC117854	NSFTV202	ccdc6d39.0
169	GSOR301194	Radin Ebos 33	RDP1	indica	GSOR301194	301194	IRGC117858	NSFTV203	f46f03bf.0
170	GSOR301195	Razza 77	RDP1	temperate-japonica	GSOR301195	301195	IRGC117860	NSFTV204	778cea6e.0
171	GSOR301196	Rinaldo Bersani	RDP1	temperate-japonica	GSOR301196	301196	IRGC117863	NSFTV205	348853a5.0
172	GSOR301197	Rojofotsy 738	RDP1	admixed-indica	GSOR301197	301197	IRGC117865	NSFTV206	37249a74.0
173	GSOR301198	Sigadis	RDP1	indica	GSOR301198	301198	IRGC117889	NSFTV207	d628ec3a.0
174	GSOR301199	SLO 17	RDP1	indica	GSOR301199	301199	IRGC117894	NSFTV208	e876c9ec.0
175	GSOR301200	Tchibanga	RDP1	indica	GSOR301200	301200	IRGC117911	NSFTV209	5384be83.0
176	GSOR301202	Tokyo Shino Mochi	RDP1	admixed-japonica	GSOR301202	301202	IRGC117917	NSFTV211	5497b233.0
177	GSOR301204	WC 3397	RDP1	tropical-japonica	GSOR301204	301204	IRGC117935	NSFTV213	b2320902.0
178	GSOR301205	WC 4419	RDP1	tropical-japonica	GSOR301205	301205	IRGC117626	NSFTV214	34df4fca.0
179	GSOR301206	WC 4443	RDP1	tropical-japonica	GSOR301206	301206	IRGC117936	NSFTV215	fed1dbae.0
180	GSOR301207	Yabani Montakhab 7	RDP1	temperate-japonica	GSOR301207	301207	IRGC117939	NSFTV216	149fb038.0
181	GSOR301208	YRL-1	RDP1	admixed-japonica	GSOR301208	301208	IRGC117941	NSFTV217	915c0033.0
182	GSOR301209	PI 298967-1	RDP1	admixed-japonica	GSOR301209	301209	IRGC117851	NSFTV218	85da3a70.0
183	GSOR301210	Nucleoryza	RDP1	temperate-japonica	GSOR301210	301210	IRGC117825	NSFTV219	199f4455.0
184	GSOR301211	Azerbaidjanica	RDP1	temperate-japonica	GSOR301211	301211	IRGC117645	NSFTV220	c5bf98cc.0
185	GSOR301212	Sadri Belyi	RDP1	aromatic	GSOR301212	301212	IRGC117872	NSFTV221	311aaf30.0
186	GSOR301213	Paraiba Chines Nova	RDP1	indica	GSOR301213	301213	IRGC117842	NSFTV222	7cfe4a0c.0
187	GSOR301214	Priano Guaira	RDP1	tropical-japonica	GSOR301214	301214	IRGC117855	NSFTV223	f73fa9e9.0
188	GSOR301215	Karabaschak	RDP1	temperate-japonica	GSOR301215	301215	IRGC117777	NSFTV224	f2e9bed5.0
189	GSOR301216	Biser 1	RDP1	temperate-japonica	GSOR301216	301216	IRGC117660	NSFTV225	a31b4a06.0
190	GSOR301217	IRAT 44	RDP1	tropical-japonica	GSOR301217	301217	IRGC117762	NSFTV226	536afc14.0
191	GSOR301218	Riz Local	RDP1	admixed-indica	GSOR301218	301218	IRGC117864	NSFTV227	a7983b03.0
192	GSOR301219	CA 902/B/2/1	RDP1	Aus	GSOR301219	301219	IRGC117673	NSFTV228	195567bf.0
193	GSOR301221	Hunan Early Dwarf No. 3	RDP1	indica	GSOR301221	301221	IRGC117753	NSFTV231	49649a00.0
194	GSOR301222	Shangyu 394	RDP1	temperate-japonica	GSOR301222	301222	IRGC117882	NSFTV232	c528bce0.0
195	GSOR301223	Sung Liao 2	RDP1	temperate-japonica	GSOR301223	301223	IRGC124376	NSFTV233	ca615802.0
196	GSOR301224	Aijiaonante	RDP1	indica	GSOR301224	301224	IRGC117600	NSFTV234	32ca1759.0
197	GSOR301225	Sze Guen Zim	RDP1	indica	GSOR301225	301225	IRGC117901	NSFTV235	13ae4f27.0
198	GSOR301226	WC 521	RDP1	admixed-japonica	GSOR301226	301226	IRGC117937	NSFTV236	eb17cda6.0
199	GSOR301227	Estrela	RDP1	admixed-japonica	GSOR301227	301227	IRGC117733	NSFTV237	dc2cf39b.0
200	GSOR301228	WAB 56-104	RDP1	tropical-japonica	GSOR301228	301228	IRGC117933	NSFTV238	9b36ce98.0
201	GSOR301229	WAB 502-13-4-1	RDP1	tropical-japonica	GSOR301229	301229	IRGC117932	NSFTV239	523d5ec4.0
202	GSOR301230	WAB 501-11-5-1	RDP1	tropical-japonica	GSOR301230	301230	IRGC117931	NSFTV240	6f263bd1.0
203	GSOR301231	ECIA76-S89-1	RDP1	indica	GSOR301231	301231	IRGC117728	NSFTV241	2a7724c1.0
204	GSOR301232	27	RDP1	tropical-japonica	GSOR301232	301232	IRGC117599	NSFTV242	b21f7528.0
205	GSOR301233	Tropical Rice	RDP1	temperate-japonica	GSOR301233	301233	IRGC117923	NSFTV243	44aeff79.0
206	GSOR301234	Arabi	RDP1	admixed-japonica	GSOR301234	301234	IRGC117639	NSFTV244	5efe8622.0
207	GSOR301235	Sab Ini	RDP1	temperate-japonica	GSOR301235	301235	IRGC117870	NSFTV245	8a41a10a.0
208	GSOR301236	Saraya	RDP1	Aus	GSOR301236	301236	IRGC117877	NSFTV246	e0815776.0
209	GSOR301237	Desvauxii	RDP1	temperate-japonica	GSOR301237	301237	IRGC117709	NSFTV247	de7ac7bf.0
210	GSOR301238	Caucasica	RDP1	temperate-japonica	GSOR301238	301238	IRGC117677	NSFTV248	9b37187d.0
211	GSOR301240	Bulgare	RDP1	temperate-japonica	GSOR301240	301240	IRGC117670	NSFTV250	88e1f162.0
212	GSOR301241	H256-76-1-1-1	RDP1	tropical-japonica	GSOR301241	301241	IRGC121652	NSFTV251	f25ad349.0
213	GSOR301242	Djimoron	RDP1	indica	GSOR301242	301242	IRGC117713	NSFTV252	56f5103e.0
214	GSOR301243	Guineandao	RDP1	admixed-japonica	GSOR301243	301243	IRGC117746	NSFTV253	1911c363.0
215	GSOR301245	Pai Hok Glutinous	RDP1	indica	GSOR301245	301245	IRGC117838	NSFTV255	3fb62843.0
216	GSOR301246	Romanica	RDP1	temperate-japonica	GSOR301246	301246	IRGC117866	NSFTV256	0be20a08.0
217	GSOR301247	Agusita	RDP1	temperate-japonica	GSOR301247	301247	IRGC117635	NSFTV257	cb9c18df.0
218	GSOR301248	Tia Bura	RDP1	tropical-japonica	GSOR301248	301248	IRGC117914	NSFTV258	60c362f1.0
219	GSOR301249	Sadri Tor Misri	RDP1	admixed-indica	GSOR301249	301249	IRGC117873	NSFTV259	fe70ec33.0
220	GSOR301250	NSFTV260	RDP1	aromatic	GSOR301250	301250	IRGC117628	NSFTV260	bfa16661.0
221	GSOR301251	Shim Balte	RDP1	Aus	GSOR301251	301251	IRGC117883	NSFTV261	ceb798a3.0
222	GSOR301252	Halwa Gose Red	RDP1	Aus	GSOR301252	301252	IRGC117747	NSFTV262	f30e146b.0
223	GSOR301253	Maratelli	RDP1	temperate-japonica	GSOR301253	301253	IRGC117812	NSFTV263	c7d2513e.0
224	GSOR301254	Baldo	RDP1	admixed-japonica	GSOR301254	301254	IRGC117651	NSFTV264	f2f12364.0
225	GSOR301255	Vialone	RDP1	admixed-japonica	GSOR301255	301255	IRGC117929	NSFTV265	544f48c0.0
226	GSOR301256	Hiderisirazu	RDP1	admixed-japonica	GSOR301256	301256	IRGC117749	NSFTV266	f7da2506.0
227	GSOR301257	Hatsunishiki	RDP1	temperate-japonica	GSOR301257	301257	IRGC117748	NSFTV267	aceb3352.0
228	GSOR301258	Vavilovi	RDP1	temperate-japonica	GSOR301258	301258	IRGC117928	NSFTV268	b49ad0db.0
229	GSOR301259	Sundensis	RDP1	indica	GSOR301259	301259	IRGC117898	NSFTV269	092f15e7.0
230	GSOR301260	Osogovka	RDP1	temperate-japonica	GSOR301260	301260	IRGC117832	NSFTV270	6815ec6d.0
231	GSOR301261	M. Blatec	RDP1	temperate-japonica	GSOR301261	301261	IRGC117810	NSFTV271	b67fd5f6.0
232	GSOR301262	923	RDP1	admixed	GSOR301262	301262	IRGC126353	NSFTV272	c7301040.0
233	GSOR301263	Varyla	RDP1	tropical-japonica	GSOR301263	301263	IRGC117927	NSFTV273	493f2b7e.0
234	GSOR301264	Padi Pagalong	RDP1	tropical-japonica	GSOR301264	301264	IRGC117836	NSFTV274	7dba928e.0
235	GSOR301265	Sri Malaysia Dua	RDP1	temperate-japonica	GSOR301265	301265	IRGC117895	NSFTV275	07dac217.0
236	GSOR301266	Kaukau	RDP1	Aus	GSOR301266	301266	IRGC117779	NSFTV276	fc26ce23.0
237	GSOR301267	Gambiaka Sebela	RDP1	temperate-japonica	GSOR301267	301267	IRGC117738	NSFTV277	1516d75f.0
238	GSOR301268	C1-6-5-3	RDP1	admixed	GSOR301268	301268	IRGC117672	NSFTV278	17627a92.0
239	GSOR301269	Kon Suito	RDP1	admixed	GSOR301269	301269	IRGC117788	NSFTV279	642238d9.0
240	GSOR301270	Saku	RDP1	tropical-japonica	GSOR301270	301270	IRGC117874	NSFTV280	58d5bdc3.0
241	GSOR301272	Triomphe Du Maroc	RDP1	temperate-japonica	GSOR301272	301272	IRGC117922	NSFTV282	5aa7968d.0
242	GSOR301273	Chibica	RDP1	temperate-japonica	GSOR301273	301273	IRGC117683	NSFTV283	6b37cb3d.0
243	GSOR301274	IR-44595	RDP1	indica	GSOR301274	301274	IRGC117759	NSFTV284	a32e0586.0
244	GSOR301275	Tox 782-20-1	RDP1	tropical-japonica	GSOR301275	301275	IRGC117920	NSFTV285	9baa653c.0
245	GSOR301276	IITA 135	RDP1	tropical-japonica	GSOR301276	301276	IRGC117756	NSFTV286	044639de.0
246	GSOR301277	Zerawchanica Karatalski	RDP1	temperate-japonica	GSOR301277	301277	IRGC117942	NSFTV287	0e787735.0
247	GSOR301278	Italica Carolina	RDP1	temperate-japonica	GSOR301278	301278	IRGC117616	NSFTV288	bc6b0af5.0
248	GSOR301279	Lusitano	RDP1	temperate-japonica	GSOR301279	301279	IRGC117808	NSFTV289	7fc911f7.0
249	GSOR301280	Amposta	RDP1	temperate-japonica	GSOR301280	301280	IRGC117638	NSFTV290	d864377c.0
250	GSOR301281	Toploea 70/76	RDP1	temperate-japonica	GSOR301281	301281	IRGC117919	NSFTV291	b29d3bf4.0
251	GSOR301282	Stegaru 65	RDP1	temperate-japonica	GSOR301282	301282	IRGC126395	NSFTV292	6d9c7d8b.0
252	GSOR301283	TOg 7178	RDP1	admixed-indica	GSOR301283	301283	IRGC117916	NSFTV293	4c188d7c.0
253	GSOR301284	SL 22-613	RDP1	indica	GSOR301284	301284	IRGC117893	NSFTV294	9a60fd42.0
254	GSOR301285	Bombilla	RDP1	temperate-japonica	GSOR301285	301285	IRGC117665	NSFTV295	e8c621e8.0
255	GSOR301286	Dosel	RDP1	temperate-japonica	GSOR301286	301286	IRGC117722	NSFTV296	2b81cf74.0
256	GSOR301287	Bahia	RDP1	temperate-japonica	GSOR301287	301287	IRGC117649	NSFTV297	5ae0bd70.0
257	GSOR301289	SML 242	RDP1	indica	GSOR301289	301289	IRGC117625	NSFTV299	07f246bb.0
258	GSOR301290	Sml Kapuri	RDP1	temperate-japonica	GSOR301290	301290	IRGC126405	NSFTV300	16d7e397.0
259	GSOR301292	WIR 3039	RDP1	temperate-japonica	GSOR301292	301292	IRGC126397	NSFTV302	234e0df9.0
260	GSOR301293	Kihogo	RDP1	temperate-japonica	GSOR301293	301293	IRGC117785	NSFTV303	73c4fdfb.0
261	GSOR301294	519	RDP1	indica	GSOR301294	301294	IRGC117630	NSFTV304	773e969e.0
262	GSOR301295	Doble Carolina Rinaldo Barsani	RDP1	NA	GSOR301295	301295	IRGC117719	NSFTV305	8288d278.0
263	GSOR301296	WIR 3764	RDP1	temperate-japonica	GSOR301296	301296	IRGC117938	NSFTV306	2c583eed.0
264	GSOR301297	Uzbekskij 2	RDP1	temperate-japonica	GSOR301297	301297	IRGC117925	NSFTV307	c0d6eca3.0
265	GSOR301298	Llanero 501	RDP1	tropical-japonica	GSOR301298	301298	IRGC117805	NSFTV308	593def74.0
266	GSOR301299	Manzano	RDP1	tropical-japonica	GSOR301299	301299	IRGC124372	NSFTV309	a0a3d697.0
267	GSOR301300	R 101	RDP1	tropical-japonica	GSOR301300	301300	IRGC117857	NSFTV310	fbae20bd.0
268	GSOR301301	56-122-23	RDP1	temperate-japonica	GSOR301301	301301	IRGC117631	NSFTV311	137628a5.0
269	GSOR301303	BR24	RDP1	indica	GSOR301303	301303	IRGC117623	NSFTV313	872ec0b4.0
270	GSOR301304	CTG 1516	RDP1	Aus	GSOR301304	301304	IRGC117697	NSFTV314	ea28671d.0
271	GSOR301305	Dawebyan	RDP1	indica	GSOR301305	301305	IRGC117703	NSFTV315	74c9fbbc.0
272	GSOR301306	DD 62	RDP1	Aus	GSOR301306	301306	IRGC117704	NSFTV316	b828b757.0
273	GSOR301307	DJ 123	RDP1	Aus	GSOR301307	301307	IRGC117711	NSFTV317	b956dfb5.0
274	GSOR301308	DJ 24	RDP1	Aus	GSOR301308	301308	IRGC117712	NSFTV318	3eb8fab5.0
275	GSOR301309	DK 12	RDP1	Aus	GSOR301309	301309	IRGC117714	NSFTV319	c7aeb39f.0
276	GSOR301310	DM 43	RDP1	Aus	GSOR301310	301310	IRGC117715	NSFTV320	cf44b628.0
277	GSOR301311	DM 56	RDP1	Aus	GSOR301311	301311	IRGC117716	NSFTV321	1f6f13c3.0
278	GSOR301312	DM 59	RDP1	Aus	GSOR301312	301312	IRGC117717	NSFTV322	72cef953.0
279	GSOR301313	DNJ 140	RDP1	Aus	GSOR301313	301313	IRGC117718	NSFTV323	1510e4aa.0
280	GSOR301314	DV 123	RDP1	Aus	GSOR301314	301314	IRGC117724	NSFTV324	0defa551.0
281	GSOR301315	EMATA A 16-34	RDP1	indica	GSOR301315	301315	IRGC117731	NSFTV325	d0392fe8.0
282	GSOR301316	Ghorbhai	RDP1	Aus	GSOR301316	301316	IRGC117741	NSFTV326	aeed4684.0
283	GSOR301317	Goria	RDP1	Aus	GSOR301317	301317	IRGC117743	NSFTV327	fb2b3d82.0
284	GSOR301318	Jamir	RDP1	Aus	GSOR301318	301318	IRGC117765	NSFTV328	1e4f3933.0
285	GSOR301319	Kachilon	RDP1	Aus	GSOR301319	301319	IRGC117772	NSFTV329	3e58f34c.0
286	GSOR301320	Khao Pahk Maw	RDP1	Aus	GSOR301320	301320	IRGC121653	NSFTV330	084e8b29.0
287	GSOR301321	Khao Tot Long 227	RDP1	Aus	GSOR301321	301321	IRGC117783	NSFTV331	d438bfed.0
288	GSOR301322	KPF-16	RDP1	admixed-indica	GSOR301322	301322	IRGC117791	NSFTV332	7e956f22.0
289	GSOR301323	Leuang Hawn	RDP1	temperate-japonica	GSOR301323	301323	IRGC117803	NSFTV333	22e60af9.0
290	GSOR301325	Okshitmayin	RDP1	admixed-japonica	GSOR301325	301325	IRGC117827	NSFTV335	1e26852c.0
291	GSOR301326	Paung Malaung	RDP1	Aus	GSOR301326	301326	IRGC117847	NSFTV336	fa180a1e.0
292	GSOR301327	Sabharaj	RDP1	indica	GSOR301327	301327	IRGC117871	NSFTV337	a7bec464.0
293	GSOR301328	Sitpwa	RDP1	temperate-japonica	GSOR301328	301328	IRGC117892	NSFTV338	fed0b9a3.0
294	GSOR301329	Yodanya	RDP1	indica	GSOR301329	301329	IRGC117940	NSFTV339	b3a301ea.0
295	GSOR301330	Berenj	RDP1	admixed	GSOR301330	301330	IRGC117656	NSFTV340	4b0a7350.0
296	GSOR301331	Shirkati	RDP1	Aus	GSOR301331	301331	IRGC117885	NSFTV341	9f786a86.0
297	GSOR301332	Cenit	RDP1	tropical-japonica	GSOR301332	301332	IRGC117678	NSFTV342	ac7a352c.0
298	GSOR301333	Victoria F.A.	RDP1	temperate-japonica	GSOR301333	301333	IRGC117930	NSFTV343	b663b3f8.0
299	GSOR301334	Habiganj Boro 6	RDP1	admixed	GSOR301334	301334	IRGC117613	NSFTV344	a0f35768.0
300	GSOR301335	DZ 193	RDP1	Aus	GSOR301335	301335	IRGC117726	NSFTV345	4e35b58a.0
301	GSOR301336	Karkati 87	RDP1	Aus	GSOR301336	301336	IRGC117778	NSFTV346	80fc89ae.0
302	GSOR301337	Creole	RDP1	tropical-japonica	GSOR301337	301337	IRGC117695	NSFTV347	853e318c.0
303	GSOR301338	China 1039	RDP1	indica	GSOR301338	301338	IRGC117685	NSFTV348	a446becd.0
304	GSOR301339	Chang Ch'Sang Hsu Tao	RDP1	indica	GSOR301339	301339	IRGC117681	NSFTV349	a5a6e2dd.0
305	GSOR301340	Ligerito	RDP1	tropical-japonica	GSOR301340	301340	IRGC117804	NSFTV350	8adbe877.0
306	GSOR301341	ARC 10376	RDP1	Aus	GSOR301341	301341	IRGC117642	NSFTV353	af77442b.0
307	GSOR301342	BALA	RDP1	indica	GSOR301342	301342	NA	NSFTV354	41be3af3.0
308	GSOR301343	ASD 1	RDP1	temperate-japonica	GSOR301343	301343	IRGC117604	NSFTV355	122a975b.0
309	GSOR301344	JC 117	RDP1	indica	GSOR301344	301344	IRGC117767	NSFTV356	f22d2dc6.0
310	GSOR301345	9524	RDP1	Aus	GSOR301345	301345	IRGC117634	NSFTV357	cc0ef8cf.0
311	GSOR301346	ARC 10086	RDP1	tropical-japonica	GSOR301346	301346	IRGC117640	NSFTV358	0764178c.0
312	GSOR301347	Surjamkuhi	RDP1	Aus	GSOR301347	301347	IRGC117899	NSFTV359	c86f37d0.0
313	GSOR301348	PTB 30	RDP1	Aus	GSOR301348	301348	IRGC117856	NSFTV360	6f068769.0
314	GSOR301350	Edomen Scented	RDP1	temperate-japonica	GSOR301350	301350	IRGC117730	NSFTV363	e32c9d62.0
315	GSOR301351	Rikuto Norin 21	RDP1	admixed-japonica	GSOR301351	301351	IRGC117862	NSFTV364	14e43b02.0
316	GSOR301352	Shirogane	RDP1	temperate-japonica	GSOR301352	301352	IRGC117886	NSFTV365	f2e723fc.0
317	GSOR301353	Kiuki No. 46	RDP1	temperate-japonica	GSOR301353	301353	IRGC117624	NSFTV366	73b20824.0
318	GSOR301354	Sanbyang-Daeme	RDP1	admixed-japonica	GSOR301354	301354	IRGC117875	NSFTV367	e59cbfbe.0
319	GSOR301355	Deokjeokjodo	RDP1	temperate-japonica	GSOR301355	301355	IRGC117708	NSFTV368	db737b9b.0
320	GSOR301356	Sathi	RDP1	Aus	GSOR301356	301356	IRGC117878	NSFTV369	dd2bfbfb.0
321	GSOR301357	Coarse	RDP1	Aus	GSOR301357	301357	IRGC117692	NSFTV370	bd7aaa87.0
322	GSOR301358	Santhi Sufaid	RDP1	Aus	GSOR301358	301358	IRGC117876	NSFTV371	84ad8457.0
323	GSOR301359	Sufaid	RDP1	Aus	GSOR301359	301359	IRGC117896	NSFTV372	e8f708a5.0
324	GSOR301360	Lambayeque 1	RDP1	aromatic	GSOR301360	301360	IRGC117799	NSFTV373	c20dfc59.0
325	GSOR301361	Breviaristata	RDP1	admixed-japonica	GSOR301361	301361	IRGC117667	NSFTV376	de696d95.0
326	GSOR301362	PR 304	RDP1	tropical-japonica	GSOR301362	301362	IRGC117853	NSFTV377	2779bba9.0
327	GSOR301363	Kalubala Vee	RDP1	Aus	GSOR301363	301363	IRGC117774	NSFTV378	eca85a73.0
328	GSOR301364	Wanica	RDP1	tropical-japonica	GSOR301364	301364	IRGC125599	NSFTV379	626cd18d.0
329	GSOR301365	Tainan-Iku No. 512	RDP1	temperate-japonica	GSOR301365	301365	IRGC117909	NSFTV380	238f25f1.0
330	GSOR301366	325	RDP1	tropical-japonica	GSOR301366	301366	IRGC124370	NSFTV381	77f6728e.0
331	GSOR301367	318	RDP1	tropical-japonica	GSOR301367	301367	IRGC117629	NSFTV384	9764b3c8.0
332	GSOR301368	Nira	RDP1	indica	GSOR301368	301368	IRGC117821	NSFTV385	3b25c24f.0
333	GSOR301369	Palmyra	RDP1	tropical-japonica	GSOR301369	301369	IRGC117839	NSFTV386	4f4f777a.0
334	GSOR301370	M-202	RDP1	admixed-japonica	GSOR301370	301370	IRGC117809	NSFTV387	a08839ce.0
335	GSOR301371	Nortai	RDP1	admixed-japonica	GSOR301371	301371	IRGC124373	NSFTV388	3afe3c0b.0
336	GSOR301372	CI 11011	RDP1	tropical-japonica	GSOR301372	301372	IRGC117689	NSFTV389	7126c359.0
337	GSOR301373	CI 11026	RDP1	admixed	GSOR301373	301373	IRGC117690	NSFTV390	5c592759.0
338	GSOR301374	Della	RDP1	tropical-japonica	GSOR301374	301374	IRGC117706	NSFTV391	180a155f.0
339	GSOR301375	Edith	RDP1	tropical-japonica	GSOR301375	301375	IRGC117729	NSFTV392	c4a397e5.0
340	GSOR301377	Lady Wright Seln	RDP1	tropical-japonica	GSOR301377	301377	IRGC117798	NSFTV394	1f856ac1.0
341	GSOR301378	OS 6 (WC 10296)	RDP1	tropical-japonica	GSOR301378	301378	IRGC117830	NSFTV395	ffde60f9.0
342	GSOR301379	Cocodrie	RDP1	tropical-japonica	GSOR301379	301379	IRGC117693	NSFTV396	1eb5d579.0
343	GSOR301380	Cybonnet	RDP1	tropical-japonica	GSOR301380	301380	IRGC117699	NSFTV397	45d3c920.0
344	GSOR301382	Baguamon 14	RDP1	indica	GSOR301382	301382	NA	NSFTV11	1d0066e2.0
345	GSOR301383	Beonjo	RDP1	temperate-japonica	GSOR301383	301383	IRGC126356	NSFTV15	e13b4d7a.0
346	GSOR301386	Gyehwa 3	RDP1	temperate-japonica	GSOR301386	301386	IRGC126403	NSFTV62	9ec86ff1.0
347	GSOR301387	Haginomae Mochi	RDP1	temperate-japonica	GSOR301387	301387	IRGC126365	NSFTV63	407f31bd.0
348	GSOR301388	Heukgyeong	RDP1	temperate-japonica	GSOR301388	301388	IRGC126384	NSFTV64	a53530c6.0
349	GSOR301390	Pankhari 203	RDP1	aromatic	GSOR301390	301390	IRGC126401	NSFTV124	6c91b63d.0
350	GSOR301393	Guatemala 1021	RDP1	tropical-japonica	GSOR301393	301393	IRGC126383	NSFTV352	3f0623af.0
351	GSOR301396	Upland	RDP1	tropical-japonica	GSOR301396	301396	IRGC126396	NSFTV375	9aa2c28a.0
352	GSOR301402	LaGrue	RDP1	tropical-japonica	GSOR301402	301402	IRGC126388	NSFTV621	b4d6e1d7.0
353	GSOR301404	Pecos	RDP1	admixed-japonica	GSOR301404	301404	IRGC126389	NSFTV618	a4acb3d5.0
354	GSOR301405	Rosemont	RDP1	tropical-japonica	GSOR301405	301405	IRGC126391	NSFTV619	f7e71b48.0
355	GSOR301406	Jasmine85	RDP1	indica	GSOR301406	301406	IRGC125597	NSFTV620	9e09efb3.0
356	GSOR301408	Kaybonnet	RDP1	tropical-japonica	GSOR301408	301408	IRGC126387	NSFTV624	961237a1.0
357	GSOR301409	Jefferson	RDP1	tropical-japonica	GSOR301409	301409	IRGC126385	NSFTV628	3995b6ff.0
358	GSOR301410	Panda	RDP1	admixed-japonica	GSOR301410	301410	IRGC126404	NSFTV629	ce3f9303.0
359	GSOR301411	Saber	RDP1	tropical-japonica	GSOR301411	301411	IRGC126393	NSFTV630	76db905a.0
360	GSOR301412	Dragon Eyeball 100	RDP1	admixed-japonica	GSOR301412	301412	NA	NSFTV631	1fbe21f5.0
361	GSOR301414	Jing 185-7	RDP1	indica	GSOR301414	301414	IRGC125598	NSFTV633	b23710c4.0
362	GSOR301415	Rondo (4484-1693)	RDP1	indica	GSOR301415	301415	IRGC126390	NSFTV634	924bd3ae.0
363	GSOR301417	MCR010277	RDP1	admixed	GSOR301417	301417	NA	NSFTV617	12c4cd0b.0
364	GSOR301418	Bengal	RDP1	admixed-japonica	GSOR301418	301418	IRGC126402	NSFTV622	fb21dae1.0
365	GSOR301419	Katy	RDP1	tropical-japonica	GSOR301419	301419	IRGC126386	NSFTV625	38ab4ed4.0
366	GSOR301420	C101A51	RDP1	indica	GSOR301420	301420	IRGC125596	NSFTV626	630c7f90.0
367	GSOR301421	Early	RDP1	admixed-japonica	GSOR301421	301421	IRGC126382	NSFTV627	9b34fda6.0
368	GSOR301422	Mojito Colorado	RDP1	tropical-japonica	GSOR301422	301422	IRGC117816	NSFTV770	841bcf9a.0
369	GSOR312001	Azucena	RDP1	tropical-japonica	GSOR312001	312001	IRGC117264	NSFTV635	f3d9c979.0
370	GSOR312002	Sadu Cho	RDP1	indica	GSOR312002	312002	IRGC117276	NSFTV636	ebb47c09.0
371	GSOR312004	Moroberekan	RDP1	tropical-japonica	GSOR312004	312004	IRGC117272	NSFTV638	ad1a9c05.0
372	GSOR312005	Nipponbare	RDP1	temperate-japonica	GSOR312005	312005	IRGC117274	NSFTV639	48d3bc66.0
373	GSOR312008	Zhenshan 97B	RDP1	indica	GSOR312008	312008	IRGC117280	NSFTV642	986a3c37.0
374	GSOR312009	Minghui 63	RDP1	indica	GSOR312009	312009	IRGC117271	NSFTV643	0491646d.0
375	GSOR312010	IR64-21	RDP1	indica	GSOR312010	312010	IRGC117268	NSFTV644	f66e275e.0
376	GSOR312011	M 202	RDP1	Unknown	GSOR312011	312011	IRGC117270	NSFTV645	a08839ce.0
377	GSOR312012	Swarna	RDP1	indica	GSOR312012	312012	NA	NSFTV646	ea294193.0
378	GSOR312017	Dular	RDP1	Aus	GSOR312017	312017	IRGC117266	NSFTV651	432387a8.0
379	GSOR312018	Li-Jiang-Xin-Tuan-Hei-Gu	RDP1	temperate-japonica	GSOR312018	312018	IRGC117269	NSFTV652	bc9c6f80.0
380	IRGC 120876	AUS 439	3K	Aus	4231190	4231190	IRGC 120876	IRGC 29221	IRIS 313-8641
381	IRGC 25855	CHUNGUR BALI	3K	Aus	4231209	4231209	IRGC 25855	IRGC 120915	IRIS 313-9422
382	IRGC 120969	HOLOI BASH(SOLOI BASH)	3K	Aus	4231232	4231232	IRGC 120969	IRGC 64778	IRIS 313-8721
383	IRGC 120996	JAMBALI	3K	Aus	4231235	4231235	IRGC 120996	IRGC 73101	IRIS 313-9449
384	IRGC 121026	KOYRA	3K	Aus	4231252	4231252	IRGC 121026	IRGC 77267	IRIS 313-8283
385	IRGC 121029	KURULU WEE(WHITE)	3K	Aus	4231253	4231253	IRGC 121029	IRGC 66518	IRIS 313-8342
386	IRGC 121120	SIMUL KHURI	3K	Aus	4231282	4231282	IRGC 121120	IRGC 35154	IRIS 313-8771
387	IRGC 121185	ARC 10100	3K	Aus	4231298	4231298	IRGC 121185	IRGC 20709	IRIS 313-9137
388	IRGC 121188	ARC 11959	3K	Aus	4231301	4231301	IRGC 121188	IRGC 21780	IRIS 313-8554
389	IRGC 27516	JAGLI BORO	3K	Aus	4231314	4231314	IRGC 27516	IRGC 121233	IRIS 313-8252
390	IRGC 121473	PODI HEENATI	3K	Aus	4231336	4231336	IRGC 121473	IRGC 36345	IRIS 313-9636
391	IRGC 121605	CHANDARHAT	3K	Aus	4231345	4231345	IRGC 121605	IRGC 25845	IRIS 313-9368
392	IRGC 121618	JABOR SAIL	3K	Aus	4231346	4231346	IRGC 121618	IRGC 66831	IRIS 313-8410
393	IRGC 125602	BEGUM	3K	Aus	4231359	4231359	IRGC 125602	IRGC 33990	IRIS 313-9641
394	IRGC 126123	SAN CHIAO TSWEN	3K	Aus	4231363	4231363	IRGC 126123	IRGC 1565	IRIS 313-8380
395	IRGC 127127	ARC 10145	3K	Aus	4231370	4231370	IRGC 127127	IRGC 20744	IRIS 313-10854
396	IRGC 127134	ARC 11276	3K	Aus	4231372	4231372	IRGC 127134	IRGC 21278	IRIS 313-10861
397	IRGC 21614	ARC 11751	3K	Aus	4231373	4231373	IRGC 21614	IRGC 127138	IRIS 313-10869
398	IRGC 127139	ARC 11777	3K	Aus	4231374	4231374	IRGC 127139	IRGC 21639	IRIS 313-10871
399	IRGC 127140	ARC 11822	3K	Aus	4231375	4231375	IRGC 127140	IRGC 21677	IRIS 313-10873
400	IRGC 21837	ARC 12021	3K	Aus	4231376	4231376	IRGC 21837	IRGC 127141	IRIS 313-10875
401	IRGC 127143	ARC 12079	3K	Aus	4231378	4231378	IRGC 127143	IRGC 21888	IRIS 313-10877
402	IRGC 127144	ARC 12101	3K	Aus	4231379	4231379	IRGC 127144	IRGC 21907	IRIS 313-10878
403	IRGC 127145	ARC 12124	3K	Aus	4231380	4231380	IRGC 127145	IRGC 21929	IRIS 313-10879
404	IRGC 127146	ARC 12433	3K	Aus	4231381	4231381	IRGC 127146	IRGC 22064	IRIS 313-10882
405	IRGC 127148	ARC 12867	3K	Aus	4231382	4231382	IRGC 127148	IRGC 22401	IRIS 313-10891
406	IRGC 127149	ARC 12920	3K	Aus	4231383	4231383	IRGC 127149	IRGC 22450	IRIS 313-10892
407	IRGC 127150	ARC 13204	3K	Aus	4231384	4231384	IRGC 127150	IRGC 22558	IRIS 313-10894
408	IRGC 127153	ARC 14756	3K	Aus	4231386	4231386	IRGC 127153	IRGC 41736	IRIS 313-11272
409	IRGC 127155	ARC 14901	3K	Aus	4231387	4231387	IRGC 127155	IRGC 41811	IRIS 313-11274
410	IRGC 127170	ARC 7425	3K	Aus	4231391	4231391	IRGC 127170	IRGC 42538	IRIS 313-11291
411	IRGC 29004	AUS 171	3K	Aus	4231392	4231392	IRGC 29004	IRGC 127178	IRIS 313-11048
412	IRGC 127182	AUS 278	3K	Aus	4231396	4231396	IRGC 127182	IRGC 29068	IRIS 313-11052
413	IRGC 29072	AUS 282	3K	Aus	4231397	4231397	IRGC 29072	IRGC 127183	IRIS 313-11053
414	IRGC 127185	AUS 299	3K	Aus	4231399	4231399	IRGC 127185	IRGC 29087	IRIS 313-11055
415	IRGC 29089	AUS 301	3K	Aus	4231400	4231400	IRGC 29089	IRGC 127186	IRIS 313-11056
416	IRGC 127188	AUS 329	3K	Aus	4231402	4231402	IRGC 127188	IRGC 29116	IRIS 313-11058
417	IRGC 29131	AUS 344	3K	Aus	4231403	4231403	IRGC 29131	IRGC 127189	IRIS 313-11059
418	IRGC 29230	AUS 449	3K	Aus	4231404	4231404	IRGC 29230	IRGC 127190	IRIS 313-11061
419	IRGC 34831	BAK TULSI	3K	Aus	4231406	4231406	IRGC 34831	IRGC 127205	IRIS 313-11164
420	IRGC 127211	BARI SUTAR	3K	Aus	4231407	4231407	IRGC 127211	IRGC 52410	IRIS 313-11454
421	IRGC 53479	BINNAFUL	3K	Aus	4231410	4231410	IRGC 53479	IRGC 127228	IRIS 313-11481
422	IRGC 127230	BIR BAHADUR	3K	Aus	4231411	4231411	IRGC 127230	IRGC 53889	IRIS 313-11491
423	IRGC 127234	BONGEZA	3K	Aus	4231412	4231412	IRGC 127234	IRGC 53483	IRIS 313-11482
424	IRGC 27536	BOTESWAR 2	3K	Aus	4231413	4231413	IRGC 27536	IRGC 127236	IRIS 313-11013
425	IRGC 74734	BUTNAPAR	3K	Aus	4231414	4231414	IRGC 74734	IRGC 127241	IRIS 313-11917
426	IRGC 127259	CHAN THANH HOA	3K	Aus	4231416	4231416	IRGC 127259	IRGC 60647	IRIS 313-11594
427	IRGC 6445	D 204-1	3K	Aus	4231418	4231418	IRGC 6445	IRGC 127290	IRIS 313-10534
428	IRGC 127315	DEVARASI	3K	Aus	4231420	4231420	IRGC 127315	IRGC 16173	IRIS 313-10734
429	IRGC 34034	DHARIAL	3K	Aus	4231421	4231421	IRGC 34034	IRGC 127318	IRIS 313-11154
430	IRGC 127322	DJ29	3K	Aus	4231422	4231422	IRGC 127322	IRGC 8505	IRIS 313-10594
431	IRGC 127327	DL 5	3K	Aus	4231425	4231425	IRGC 127327	IRGC 8593	IRIS 313-10595
432	IRGC 127407	HERATH BANDA	3K	Aus	4231430	4231430	IRGC 127407	IRGC 67630	IRIS 313-11741
433	IRGC 26070	INDIA DULAR(NO. ORDEM 7)	3K	Aus	4231431	4231431	IRGC 26070	IRGC 127430	IRIS 313-10969
434	IRGC 43860	JASURE AUS	3K	Aus	4231433	4231433	IRGC 43860	IRGC 127449	IRIS 313-11322
435	IRGC 127454	JHONA 101	3K	Aus	4231434	4231434	IRGC 127454	IRGC 27976	IRIS 313-11027
436	IRGC 127455	JHORA	3K	Aus	4231435	4231435	IRGC 127455	IRGC 43862	IRIS 313-11323
437	IRGC 127481	KALIBORO 600	3K	Aus	4231439	4231439	IRGC 127481	IRGC 29367	IRIS 313-11067
438	IRGC 127492	KARIA	3K	Aus	4231443	4231443	IRGC 127492	IRGC 6702	IRIS 313-10545
439	IRGC 127494	KARISHNABELI	3K	Aus	4231444	4231444	IRGC 127494	IRGC 61979	IRIS 313-11628
440	IRGC 127532	KORTIK KAIKA	3K	Aus	4231448	4231448	IRGC 127532	IRGC 31841	IRIS 313-11116
441	IRGC 127545	LAL MOTI	3K	Aus	4231449	4231449	IRGC 127545	IRGC 82168	IRIS 313-12055
442	IRGC 127546	LAL SAR	3K	Aus	4231450	4231450	IRGC 127546	IRGC 16185	IRIS 313-10735
443	IRGC 127547	LAL TAURA	3K	Aus	4231451	4231451	IRGC 127547	IRGC 35017	IRIS 313-11170
444	IRGC 127553	LARA BORO	3K	Aus	4231452	4231452	IRGC 127553	IRGC 79342	IRIS 313-12002
445	IRGC 127595	MALAGKIT(PINELIPE)	3K	Aus	4231455	4231455	IRGC 127595	IRGC 67444	IRIS 313-11736
446	IRGC 127604	MANSARA DHAN	3K	Aus	4231457	4231457	IRGC 127604	IRGC 86940	IRIS 313-12139
447	IRGC 34749	NATEL BORO	3K	Aus	4231460	4231460	IRGC 34749	IRGC 127652	IRIS 313-11163
448	IRGC 127763	RANRUWAN	3K	Aus	4231466	4231466	IRGC 127763	IRGC 36360	IRIS 313-11191
449	IRGC 127765	RATNAGIRI 45-2	3K	Aus	4231467	4231467	IRGC 127765	IRGC 39709	IRIS 313-11243
450	IRGC 127796	SETYA	3K	Aus	4231473	4231473	IRGC 127796	IRGC 88654	IRIS 313-12183
451	IRGC 127832	T 21	3K	Aus	4231479	4231479	IRGC 127832	IRGC 8892	IRIS 313-10608
452	IRGC 8794	UCP122	3K	Aus	4231481	4231481	IRGC 8794	IRGC 127871	IRIS 313-10603
453	IRGC 127875	UPRH166	3K	Aus	4231482	4231482	IRGC 127875	IRGC 61615	IRIS 313-11619
454	IRGC 127878	UPRH31	3K	Aus	4231483	4231483	IRGC 127878	IRGC 61503	IRIS 313-11616
455	IRGC 127879	UPRH58	3K	Aus	4231484	4231484	IRGC 127879	IRGC 61525	IRIS 313-11618
456	IRGC 127881	VAIKATHARYAN	3K	Aus	4231485	4231485	IRGC 127881	IRGC 52805	IRIS 313-11461
457	IRGC 127916	ZINYA KOLAMBA	3K	Aus	4231488	4231488	IRGC 127916	IRGC 52402	IRIS 313-11453
458	IRGC 28947	AUS 84	3K	Aus	4231490	4231490	IRGC 28947	IRGC 127977	IRIS 313-11047
459	IRGC 16273	RERM BILASH	3K	Aus	4231499	4231499	IRGC 16273	IRGC 128149	IRIS 313-10736
460	IRGC 128211	421	3K	Aus	4231500	4231500	IRGC 128211	IRGC 28458	IRIS 313-11037
461	IRGC 128236	BAMLA SUFFAID 320	3K	Aus	4231503	4231503	IRGC 128236	IRGC 27776	IRIS 313-11020
462	IRGC 8667	DD126	3K	Aus	4231504	4231504	IRGC 8667	IRGC 128273	IRIS 313-10598
463	IRGC 128281	DODGUI	3K	Aus	4231505	4231505	IRGC 128281	IRGC 6666	IRIS 313-10543
464	IRGC 128297	GHAIYA	3K	Aus	4231507	4231507	IRGC 128297	IRGC 16286	IRIS 313-10737
465	IRGC 128308	HIJOL DIGA	3K	Aus	4231508	4231508	IRGC 128308	IRGC 31655	IRIS 313-11112
466	IRGC 27555	KACHILON	3K	Aus	4231509	4231509	IRGC 27555	IRGC 128328	IRIS 313-11016
467	IRGC 128329	KALIPINCH	3K	Aus	4231510	4231510	IRGC 128329	IRGC 53271	IRIS 313-11476
468	IRGC 60982	KOTODESHI	3K	Aus	4231512	4231512	IRGC 60982	IRGC 128353	IRIS 313-11600
469	IRGC 128425	PANDRI PAREWA	3K	Aus	4231515	4231515	IRGC 128425	IRGC 61030	IRIS 313-11603
470	IRGC 8742	UCP41	3K	Aus	4231519	4231519	IRGC 8742	IRGC 128493	IRIS 313-10600

## Sheet: Metadata
Abbreviations for the terms listed In the Table S1
Abbreviations/term	Description	Number of accession used in the present study
RDP1	Rice Diversity Panel 1	379
3KRGP	3000 Rice Genome Project	91

## Sheet: Literature Cited
#	References
1	Li, J.Y., Wang, J., & Zeigler, R.S. (2014). The 3,000 rice genomes project: New opportunities and challenges for future rice research. GigaScience, 3, 8. https://doi.org/10.1186/2047-217X-3-8
2	Eizenga, G.C., Ali, Md.L., Bryant, R.J., Yeater, K.M., McClung, A.M., & McCouch, S.R. (2014). Registration of the Rice Diversity Panel 1 for Genomewide Association Studies. Journal of Plant Registrations, 8, 109. https://doi.org/10.3198/jpr2013.03.0013crmp

## Sheet: Pivot1
	Column Labels
	3K		RDP1		Total Count of Accession name	Total Count of Genetic_groups
Row Labels	Count of Accession name	Count of Genetic_groups	Count of Accession name	Count of Genetic_groups
admixed			10	10	10	10
admixed-indica			5	5	5	5
admixed-japonica			31	31	31	31
aromatic			12	12	12	12
Aus	91	91	54	54	145	145
indica			78	78	78	78
NA			1	1	1	1
temperate-japonica			93	93	93	93
tropical-japonica			94	94	94	94
Unknown			1	1	1	1
Grand Total	91	91	379	379	470	470
