# Supplementary material for: Genome-wide association analysis for emergence of deeply sown rice (Oryza sativa) reveals novel aus-specific phytohormone candidate genes for adaptation to dry-direct seeding in the field
Source: Front Plant Sci. 2023 Jun 12;14:1172816. doi: 10.3389/fpls.2023.1172816 (PMC10291202; doi:10.3389/fpls.2023.1172816)
Supplement: Supplementary file 4 [file Table_2.xlsx]

## Sheet: List of significant SNPs
Total number of unique SNPS	All_SNPs	Model	Experiment	Treatment	Genetic_group	Trait	Chr	Pos(bp)	Pos(mb)	Pvalue	LOD	FDR_Adjusted_P.values	PVE(%)
mlid0000953939	mlid0000953939	MLM	Field	Stress (8 cm)	Aus	Emergence (%)	1	4698861	4.69886	7.59134e-06	5.11968	0.0673414	13.5559
mlid0005023858	mlid0005023858	MLM	Field	Stress (8 cm)	Aus	Emergence (%)	1	21728494	21.7285	9.20102e-06	5.03616	0.0792058	13.2891
mlid0005272164	mlid0005272164	MLM	Field	Stress (8 cm)	Aus	Emergence (%)	1	22738427	22.7	2.68e-06	5.57187	0.0523843	15
mlid0005934063	mlid0005934063	MLM	Field	Stress (8 cm)	Whole_panel	Speed of emergence	1	25615081	25.6151	6.11559e-06	5.21356	0.0839345	2.59962
	mlid0005934063	MLM	Field	Stress (8 cm)	Whole_panel	Emergence (%)	1	25615081	25.6151	1.02831e-05	4.98788	0.0894475	2.6587
mlid0006455443	mlid0006455443	MLM	Field	Stress (8 cm)	Whole_panel	Shoot dry weight (g)	1	28193339	28.1933	2.83e-06	5.54821	0.0835871	2.9
mlid0006455588	mlid0006455588	MLM	Field	Stress (8 cm)	Whole_panel	Shoot dry weight (g)	1	28193912	28.1939	3.39e-06	5.4698	0.0964416	2.9
mlid0006455670	mlid0006455670	MLM	Field	Stress (8 cm)	Whole_panel	Shoot dry weight (g)	1	28194063	28.1941	1.44e-06	5.84164	0.0556105	3.1
mlid0006455817	mlid0006455817	MLM	Field	Stress (8 cm)	Whole_panel	Shoot dry weight (g)	1	28194779	28.1948	3.83e-06	5.4168	0.0999808	2.9
mlid0006456162	mlid0006456162	MLM	Field	Stress (8 cm)	Whole_panel	Shoot dry weight (g)	1	28196353	28.1964	4.83641e-07	6.31548	0.0270619	3.39664
	mlid0006456162	MLM	Field	Stress (8 cm)	INDICA	Shoot dry weight (g)	1	28196353	28.1964	6.38558e-06	5.1948	0.0725768	9.08549
mlid0006457843	mlid0006457843	MLM	Field	Stress (8 cm)	INDICA	Shoot dry weight (g)	1	28203472	28.2035	5.87395e-06	5.23107	0.0700653	9.1603
mlid0006464909	mlid0006464909	MLM	Field	Stress (8 cm)	Whole_panel	Shoot dry weight (g)	1	28232285	28.2323	1.27e-06	5.8962	0.0517689	3.1
mlid0006464968	mlid0006464968	MLM	Field	Stress (8 cm)	INDICA	Shoot dry weight (g)	1	28232841	28.2	8.7e-06	5.06048	0.0932542	8.7
mlid0006467086	mlid0006467086	MLM	Field	Stress (8 cm)	INDICA	Shoot dry weight (g)	1	28246572	28.2	7.07e-06	5.15058	0.0808051	8.9
mlid0006595280	mlid0006595280	MLM	Field	Stress (8 cm)	INDICA	Shoot dry weight (g)	1	28869576	28.8696	6.81564e-06	5.16649	0.0756908	9.02716
mlid0007349026	mlid0007349026	MLM	Field	Stress (8 cm)	Aus	Emergence (%)	1	32804111	32.8	1.41e-06	5.85078	0.0523843	15.9
mlid0008395331	mlid0008395331	MLM	Field	Stress (8 cm)	Whole_panel	Emergence (%)	1	38418739	38.4187	3.24e-06	5.48945	0.0458163	3
	mlid0008395331	MLM	Field	Stress (8 cm)	Whole_panel	Speed of emergence	1	38418739	38.4187	3.18e-06	5.49757	0.0675923	2.8
mlid0008498198	mlid0008498198	MLM	Field	Stress (8 cm)	Whole_panel	Emergence (%)	1	38953120	38.9531	3.96326e-08	7.40195	0.0494781	4.17194
mlid0008865455	mlid0008865455	MLM	Field	Stress (8 cm)	Aus	Emergence (%)	1	40908070	40.9081	1.08167e-05	4.96591	0.09149	13.0654
mlid0008865568	mlid0008865568	MLM	Field	Stress (8 cm)	Aus	Emergence (%)	1	40908487	40.9	1.01e-05	4.99568	0.0937492	13.2
mlid0008872903	mlid0008872903	MLM	Field	Stress (8 cm)	Aus	Emergence (%)	1	40949900	40.9	5.51e-06	5.25885	0.0554323	14
mlid0008922687	mlid0008922687	MLM	Field	Stress (8 cm)	Aus	Emergence (%)	1	41183002	41.183	4.44388e-06	5.35224	0.0463021	14.3034
mlid0008926720	mlid0008926720	MLM	Field	Stress (8 cm)	Aus	Emergence (%)	1	41202610	41.2	5.1e-06	5.29243	0.0523843	14.1
mlid0008926739	mlid0008926739	MLM	Field	Stress (8 cm)	Aus	Emergence (%)	1	41202804	41.2028	4.44388e-06	5.35224	0.0463021	14.3034
mlid0008926843	mlid0008926843	MLM	Field	Stress (8 cm)	Aus	Emergence (%)	1	41203092	41.2	5.1e-06	5.29243	0.0523843	14.1
mlid0008927249	mlid0008927249	MLM	Field	Stress (8 cm)	Aus	Emergence (%)	1	41205175	41.2	5.1e-06	5.29243	0.0523843	14.1
mlid0008927838	mlid0008927838	MLM	Field	Stress (8 cm)	Aus	Emergence (%)	1	41209396	41.2	3.82e-07	6.41794	0.0345834	17.8
mlid0008927946	mlid0008927946	MLM	Field	Stress (8 cm)	Aus	Emergence (%)	1	41209724	41.2	5.1e-06	5.29243	0.0523843	14.1
mlid0008927971	mlid0008927971	MLM	Field	Stress (8 cm)	Aus	Emergence (%)	1	41209809	41.2	3.97e-06	5.40121	0.0523843	14.5
mlid0008928587	mlid0008928587	MLM	Field	Stress (8 cm)	Aus	Emergence (%)	1	41212264	41.2	5.1e-06	5.29243	0.0523843	14.1
mlid0008928682	mlid0008928682	MLM	Field	Stress (8 cm)	Aus	Emergence (%)	1	41212475	41.2	5.1e-06	5.29243	0.0523843	14.1
mlid0008928803	mlid0008928803	MLM	Field	Stress (8 cm)	Aus	Emergence (%)	1	41212880	41.2	5.1e-06	5.29243	0.0523843	14.1
mlid0008928829	mlid0008928829	MLM	Field	Stress (8 cm)	Aus	Emergence (%)	1	41213022	41.2	5.1e-06	5.29243	0.0523843	14.1
mlid0008928880	mlid0008928880	MLM	Field	Stress (8 cm)	Aus	Emergence (%)	1	41213161	41.2	3.82e-07	6.41794	0.0345834	17.8
mlid0008929001	mlid0008929001	MLM	Field	Stress (8 cm)	Aus	Emergence (%)	1	41213537	41.2	5.1e-06	5.29243	0.0523843	14.1
mlid0008930777	mlid0008930777	MLM	Field	Stress (8 cm)	Aus	Emergence (%)	1	41225316	41.2	5.1e-06	5.29243	0.0523843	14.1
mlid0008930806	mlid0008930806	MLM	Field	Stress (8 cm)	Aus	Emergence (%)	1	41225435	41.2254	4.44388e-06	5.35224	0.0463021	14.3034
mlid0008930942	mlid0008930942	MLM	Field	Stress (8 cm)	Aus	Emergence (%)	1	41226308	41.2	8.59e-06	5.06601	0.0804029	13.4
mlid0008931697	mlid0008931697	MLM	Field	Stress (8 cm)	Aus	Emergence (%)	1	41231601	41.2	5.1e-06	5.29243	0.0523843	14.1
mlid0008931725	mlid0008931725	MLM	Field	Stress (8 cm)	Aus	Emergence (%)	1	41232014	41.2	5.1e-06	5.29243	0.0523843	14.1
mlid0008931770	mlid0008931770	MLM	Field	Stress (8 cm)	Aus	Emergence (%)	1	41232475	41.2325	4.44388e-06	5.35224	0.0463021	14.3034
mlid0008931787	mlid0008931787	MLM	Field	Stress (8 cm)	Aus	Emergence (%)	1	41232670	41.2	5.1e-06	5.29243	0.0523843	14.1
mlid0008931801	mlid0008931801	MLM	Field	Stress (8 cm)	Aus	Emergence (%)	1	41232842	41.2	5.1e-06	5.29243	0.0523843	14.1
mlid0008931854	mlid0008931854	MLM	Field	Stress (8 cm)	Aus	Emergence (%)	1	41233969	41.2	5.1e-06	5.29243	0.0523843	14.1
mlid0008932438	mlid0008932438	MLM	Field	Stress (8 cm)	Aus	Emergence (%)	1	41239312	41.2	5.1e-06	5.29243	0.0523843	14.1
mlid0008932804	mlid0008932804	MLM	Field	Stress (8 cm)	Aus	Emergence (%)	1	41240209	41.2	6.35e-06	5.19723	0.0630766	13.8
mlid0008933192	mlid0008933192	MLM	Field	Stress (8 cm)	Aus	Emergence (%)	1	41241095	41.2411	4.44388e-06	5.35224	0.0463021	14.3034
mlid0008933199	mlid0008933199	MLM	Field	Stress (8 cm)	Aus	Emergence (%)	1	41241168	41.2	5.1e-06	5.29243	0.0523843	14.1
mlid0008933447	mlid0008933447	MLM	Field	Stress (8 cm)	Aus	Emergence (%)	1	41244197	41.2	5.1e-06	5.29243	0.0523843	14.1
mlid0008933713	mlid0008933713	MLM	Field	Stress (8 cm)	Aus	Emergence (%)	1	41245496	41.2	6.73e-07	6.17198	0.0412112	17
mlid0008934213	mlid0008934213	MLM	Field	Stress (8 cm)	Aus	Emergence (%)	1	41249056	41.2	5.1e-06	5.29243	0.0523843	14.1
mlid0008934438	mlid0008934438	MLM	Field	Stress (8 cm)	Aus	Emergence (%)	1	41250350	41.3	5.1e-06	5.29243	0.0523843	14.1
mlid0008934450	mlid0008934450	MLM	Field	Stress (8 cm)	Aus	Emergence (%)	1	41250386	41.3	1.83e-06	5.73755	0.0523843	15.6
mlid0008934569	mlid0008934569	MLM	Field	Stress (8 cm)	Aus	Emergence (%)	1	41250899	41.3	5.1e-06	5.29243	0.0523843	14.1
mlid0008934731	mlid0008934731	MLM	Field	Stress (8 cm)	Aus	Emergence (%)	1	41251882	41.3	6.35e-06	5.19723	0.0630766	13.8
mlid0008935032	mlid0008935032	MLM	Field	Stress (8 cm)	Aus	Emergence (%)	1	41254593	41.2546	4.44388e-06	5.35224	0.0463021	14.3034
mlid0008935464	mlid0008935464	MLM	Field	Stress (8 cm)	Aus	Emergence (%)	1	41256383	41.3	5.1e-06	5.29243	0.0523843	14.1
mlid0008936911	mlid0008936911	MLM	Field	Stress (8 cm)	Aus	Emergence (%)	1	41261114	41.2611	4.44388e-06	5.35224	0.0463021	14.3034
mlid0008937220	mlid0008937220	MLM	Field	Stress (8 cm)	Aus	Emergence (%)	1	41262423	41.3	5.1e-06	5.29243	0.0523843	14.1
mlid0008937286	mlid0008937286	MLM	Field	Stress (8 cm)	Aus	Emergence (%)	1	41262611	41.3	5.1e-06	5.29243	0.0523843	14.1
mlid0008937434	mlid0008937434	MLM	Field	Stress (8 cm)	Aus	Emergence (%)	1	41263169	41.3	5.1e-06	5.29243	0.0523843	14.1
mlid0008937848	mlid0008937848	MLM	Field	Stress (8 cm)	Aus	Emergence (%)	1	41264893	41.3	5.1e-06	5.29243	0.0523843	14.1
mlid0008937956	mlid0008937956	MLM	Field	Stress (8 cm)	Aus	Emergence (%)	1	41265529	41.2655	4.44388e-06	5.35224	0.0463021	14.3034
mlid0008938000	mlid0008938000	MLM	Field	Stress (8 cm)	Aus	Emergence (%)	1	41265817	41.3	5.1e-06	5.29243	0.0523843	14.1
mlid0008938067	mlid0008938067	MLM	Field	Stress (8 cm)	Aus	Emergence (%)	1	41266555	41.3	5.1e-06	5.29243	0.0523843	14.1
mlid0008938126	mlid0008938126	MLM	Field	Stress (8 cm)	Aus	Emergence (%)	1	41266959	41.3	5.1e-06	5.29243	0.0523843	14.1
mlid0008938369	mlid0008938369	MLM	Field	Stress (8 cm)	Aus	Emergence (%)	1	41269535	41.3	5.1e-06	5.29243	0.0523843	14.1
mlid0008938522	mlid0008938522	MLM	Field	Stress (8 cm)	Aus	Emergence (%)	1	41270695	41.3	5.1e-06	5.29243	0.0523843	14.1
mlid0008938716	mlid0008938716	MLM	Field	Stress (8 cm)	Aus	Emergence (%)	1	41272961	41.3	5.1e-06	5.29243	0.0523843	14.1
mlid0008938941	mlid0008938941	MLM	Field	Stress (8 cm)	Aus	Emergence (%)	1	41274834	41.3	5.1e-06	5.29243	0.0523843	14.1
mlid0008939174	mlid0008939174	MLM	Field	Stress (8 cm)	Aus	Emergence (%)	1	41275833	41.3	5.1e-06	5.29243	0.0523843	14.1
mlid0008939461	mlid0008939461	MLM	Field	Stress (8 cm)	Aus	Emergence (%)	1	41276801	41.3	5.1e-06	5.29243	0.0523843	14.1
mlid0008939743	mlid0008939743	MLM	Field	Stress (8 cm)	Aus	Emergence (%)	1	41278171	41.2782	4.44388e-06	5.35224	0.0463021	14.3034
mlid0008939794	mlid0008939794	MLM	Field	Stress (8 cm)	Aus	Emergence (%)	1	41278823	41.3	5.1e-06	5.29243	0.0523843	14.1
mlid0008939878	mlid0008939878	MLM	Field	Stress (8 cm)	Aus	Emergence (%)	1	41279038	41.3	5.1e-06	5.29243	0.0523843	14.1
mlid0008940493	mlid0008940493	MLM	Field	Stress (8 cm)	Aus	Emergence (%)	1	41281491	41.3	8.84e-06	5.05355	0.0822735	13.3
mlid0008940673	mlid0008940673	MLM	Field	Stress (8 cm)	Aus	Emergence (%)	1	41282409	41.3	5.1e-06	5.29243	0.0523843	14.1
mlid0008940698	mlid0008940698	MLM	Field	Stress (8 cm)	Aus	Emergence (%)	1	41282481	41.3	5.1e-06	5.29243	0.0523843	14.1
mlid0008940830	mlid0008940830	MLM	Field	Stress (8 cm)	Aus	Emergence (%)	1	41282859	41.3	5.1e-06	5.29243	0.0523843	14.1
mlid0008940831	mlid0008940831	MLM	Field	Stress (8 cm)	Aus	Emergence (%)	1	41282861	41.3	5.1e-06	5.29243	0.0523843	14.1
mlid0008941094	mlid0008941094	MLM	Field	Stress (8 cm)	Aus	Emergence (%)	1	41284398	41.3	5.1e-06	5.29243	0.0523843	14.1
mlid0008941156	mlid0008941156	MLM	Field	Stress (8 cm)	Aus	Emergence (%)	1	41284539	41.3	5.1e-06	5.29243	0.0523843	14.1
mlid0008941204	mlid0008941204	MLM	Field	Stress (8 cm)	Aus	Emergence (%)	1	41284882	41.3	5.1e-06	5.29243	0.0523843	14.1
mlid0008941291	mlid0008941291	MLM	Field	Stress (8 cm)	Aus	Emergence (%)	1	41285657	41.3	5.1e-06	5.29243	0.0523843	14.1
mlid0008941538	mlid0008941538	MLM	Field	Stress (8 cm)	Aus	Emergence (%)	1	41286847	41.3	5.1e-06	5.29243	0.0523843	14.1
mlid0008941553	mlid0008941553	MLM	Field	Stress (8 cm)	Aus	Emergence (%)	1	41286874	41.3	8.54e-06	5.06854	0.0804029	13.4
mlid0008941578	mlid0008941578	MLM	Field	Stress (8 cm)	Aus	Emergence (%)	1	41286932	41.3	8.54e-06	5.06854	0.0804029	13.4
mlid0008942203	mlid0008942203	MLM	Field	Stress (8 cm)	Aus	Emergence (%)	1	41289674	41.3	5.1e-06	5.29243	0.0523843	14.1
mlid0008942262	mlid0008942262	MLM	Field	Stress (8 cm)	Aus	Emergence (%)	1	41289882	41.3	5.1e-06	5.29243	0.0523843	14.1
mlid0008942549	mlid0008942549	MLM	Field	Stress (8 cm)	Aus	Emergence (%)	1	41291258	41.3	5.1e-06	5.29243	0.0523843	14.1
mlid0008943238	mlid0008943238	MLM	Field	Stress (8 cm)	Aus	Emergence (%)	1	41293675	41.3	5.1e-06	5.29243	0.0523843	14.1
mlid0008943338	mlid0008943338	MLM	Field	Stress (8 cm)	Aus	Emergence (%)	1	41293911	41.3	5.1e-06	5.29243	0.0523843	14.1
mlid0008943829	mlid0008943829	MLM	Field	Stress (8 cm)	Aus	Emergence (%)	1	41295407	41.3	5.1e-06	5.29243	0.0523843	14.1
mlid0008945126	mlid0008945126	MLM	Field	Stress (8 cm)	Aus	Emergence (%)	1	41302605	41.3	5.1e-06	5.29243	0.0523843	14.1
mlid0008945303	mlid0008945303	MLM	Field	Stress (8 cm)	Aus	Emergence (%)	1	41304961	41.305	4.44388e-06	5.35224	0.0463021	14.3034
mlid0008945316	mlid0008945316	MLM	Field	Stress (8 cm)	Aus	Emergence (%)	1	41305107	41.3	5.1e-06	5.29243	0.0523843	14.1
mlid0008945376	mlid0008945376	MLM	Field	Stress (8 cm)	Aus	Emergence (%)	1	41305324	41.3053	4.44388e-06	5.35224	0.0463021	14.3034
mlid0008945519	mlid0008945519	MLM	Field	Stress (8 cm)	Aus	Emergence (%)	1	41306302	41.3	5.1e-06	5.29243	0.0523843	14.1
mlid0008946467	mlid0008946467	MLM	Field	Stress (8 cm)	Aus	Emergence (%)	1	41310638	41.3	5.1e-06	5.29243	0.0523843	14.1
mlid0008947111	mlid0008947111	MLM	Field	Stress (8 cm)	Aus	Emergence (%)	1	41315114	41.3	5.1e-06	5.29243	0.0523843	14.1
mlid0008947287	mlid0008947287	MLM	Field	Stress (8 cm)	Aus	Emergence (%)	1	41315563	41.3	5.1e-06	5.29243	0.0523843	14.1
mlid0008947663	mlid0008947663	MLM	Field	Stress (8 cm)	Aus	Emergence (%)	1	41316960	41.3	5.1e-06	5.29243	0.0523843	14.1
mlid0008947997	mlid0008947997	MLM	Field	Stress (8 cm)	Aus	Emergence (%)	1	41319246	41.3	5.1e-06	5.29243	0.0523843	14.1
mlid0008948106	mlid0008948106	MLM	Field	Stress (8 cm)	Aus	Emergence (%)	1	41320108	41.3	5.1e-06	5.29243	0.0523843	14.1
mlid0008948137	mlid0008948137	MLM	Field	Stress (8 cm)	Aus	Emergence (%)	1	41320293	41.3	3.82e-07	6.41794	0.0345834	17.8
mlid0008948211	mlid0008948211	MLM	Field	Stress (8 cm)	Aus	Emergence (%)	1	41320509	41.3	1.06e-06	5.97469	0.0523843	16.4
mlid0008948615	mlid0008948615	MLM	Field	Stress (8 cm)	Aus	Emergence (%)	1	41321766	41.3	5.1e-06	5.29243	0.0523843	14.1
mlid0008948671	mlid0008948671	MLM	Field	Stress (8 cm)	Aus	Emergence (%)	1	41321872	41.3	5.1e-06	5.29243	0.0523843	14.1
mlid0008948708	mlid0008948708	MLM	Field	Stress (8 cm)	Aus	Emergence (%)	1	41321939	41.3	5.1e-06	5.29243	0.0523843	14.1
mlid0008948714	mlid0008948714	MLM	Field	Stress (8 cm)	Aus	Emergence (%)	1	41321956	41.3	5.1e-06	5.29243	0.0523843	14.1
mlid0008949127	mlid0008949127	MLM	Field	Stress (8 cm)	Aus	Emergence (%)	1	41322961	41.3	5.1e-06	5.29243	0.0523843	14.1
mlid0008949184	mlid0008949184	MLM	Field	Stress (8 cm)	Aus	Emergence (%)	1	41323116	41.3	5.1e-06	5.29243	0.0523843	14.1
mlid0008949420	mlid0008949420	MLM	Field	Stress (8 cm)	Aus	Emergence (%)	1	41323695	41.3	5.1e-06	5.29243	0.0523843	14.1
mlid0008949753	mlid0008949753	MLM	Field	Stress (8 cm)	Aus	Emergence (%)	1	41324607	41.3	5.1e-06	5.29243	0.0523843	14.1
mlid0008950090	mlid0008950090	MLM	Field	Stress (8 cm)	Aus	Emergence (%)	1	41325441	41.3	5.1e-06	5.29243	0.0523843	14.1
mlid0008950290	mlid0008950290	MLM	Field	Stress (8 cm)	Aus	Emergence (%)	1	41326208	41.3	7.74e-06	5.11126	0.0748548	13.5
mlid0008950364	mlid0008950364	MLM	Field	Stress (8 cm)	Aus	Emergence (%)	1	41326386	41.3	5.1e-06	5.29243	0.0523843	14.1
mlid0008950437	mlid0008950437	MLM	Field	Stress (8 cm)	Aus	Emergence (%)	1	41326625	41.3	5.1e-06	5.29243	0.0523843	14.1
mlid0008950558	mlid0008950558	MLM	Field	Stress (8 cm)	Aus	Emergence (%)	1	41326950	41.3	5.1e-06	5.29243	0.0523843	14.1
mlid0008955302	mlid0008955302	MLM	Field	Stress (8 cm)	Aus	Emergence (%)	1	41344953	41.3	3.89e-07	6.41005	0.0345834	17.8
mlid0008955402	mlid0008955402	MLM	Field	Stress (8 cm)	Aus	Emergence (%)	1	41345364	41.3	3.82e-07	6.41794	0.0345834	17.8
mlid0008955421	mlid0008955421	MLM	Field	Stress (8 cm)	Aus	Emergence (%)	1	41345447	41.3	2.41e-06	5.61798	0.0523843	15.2
mlid0008961828	mlid0008961828	MLM	Field	Stress (8 cm)	Aus	Emergence (%)	1	41372748	41.4	1.41e-06	5.85078	0.0523843	15.9
mlid0008962503	mlid0008962503	MLM	Field	Stress (8 cm)	Aus	Emergence (%)	1	41374698	41.4	5.41e-07	6.2668	0.0345834	17.3
mlid0008962539	mlid0008962539	MLM	Field	Stress (8 cm)	Aus	Emergence (%)	1	41374782	41.4	5.41e-07	6.2668	0.0345834	17.3
mlid0008962540	mlid0008962540	MLM	Field	Stress (8 cm)	Aus	Emergence (%)	1	41374783	41.4	4.56e-07	6.34104	0.0345834	17.6
mlid0008962693	mlid0008962693	MLM	Field	Stress (8 cm)	Aus	Emergence (%)	1	41376796	41.4	1.61e-06	5.79317	0.0523843	15.7
mlid0008988770	mlid0008988770	MLM	Field	Stress (8 cm)	Aus	Emergence (%)	1	41560226	41.5602	4.44388e-06	5.35224	0.0463021	14.3034
mlid0008990385	mlid0008990385	MLM	Field	Stress (8 cm)	Aus	Emergence (%)	1	41568331	41.6	5.1e-06	5.29243	0.0523843	14.1
mlid0008991348	mlid0008991348	MLM	Field	Stress (8 cm)	Aus	Emergence (%)	1	41572764	41.6	5.1e-06	5.29243	0.0523843	14.1
mlid0008991425	mlid0008991425	MLM	Field	Stress (8 cm)	Aus	Emergence (%)	1	41573286	41.6	5.1e-06	5.29243	0.0523843	14.1
mlid0008991443	mlid0008991443	MLM	Field	Stress (8 cm)	Aus	Emergence (%)	1	41573512	41.5735	3.72089e-07	6.42935	0.0277686	17.8563
mlid0008991522	mlid0008991522	MLM	Field	Stress (8 cm)	Aus	Emergence (%)	1	41574097	41.6	5.1e-06	5.29243	0.0523843	14.1
mlid0008993048	mlid0008993048	MLM	Field	Stress (8 cm)	Aus	Emergence (%)	1	41583456	41.6	5.1e-06	5.29243	0.0523843	14.1
mlid0008995336	mlid0008995336	MLM	Field	Stress (8 cm)	Aus	Emergence (%)	1	41591503	41.5915	3.72089e-07	6.42935	0.0277686	17.8563
mlid0008995410	mlid0008995410	MLM	Field	Stress (8 cm)	Aus	Emergence (%)	1	41592024	41.6	5.1e-06	5.29243	0.0523843	14.1
mlid0008996941	mlid0008996941	MLM	Field	Stress (8 cm)	Aus	Emergence (%)	1	41599385	41.6	1.3e-06	5.88606	0.0523843	16
mlid0008997156	mlid0008997156	MLM	Field	Stress (8 cm)	Aus	Emergence (%)	1	41600703	41.6	1.3e-06	5.88606	0.0523843	16
mlid0008997266	mlid0008997266	MLM	Field	Stress (8 cm)	Aus	Emergence (%)	1	41601042	41.6	1.3e-06	5.88606	0.0523843	16
mlid0008997277	mlid0008997277	MLM	Field	Stress (8 cm)	Aus	Emergence (%)	1	41601096	41.6011	1.16624e-06	5.93321	0.0463021	16.2014
mlid0008998698	mlid0008998698	MLM	Field	Stress (8 cm)	Aus	Emergence (%)	1	41611850	41.6118	1.13012e-05	4.94688	0.091905	13.005
mlid0009001703	mlid0009001703	MLM	Field	Stress (8 cm)	Aus	Emergence (%)	1	41629509	41.6295	1.13012e-05	4.94688	0.091905	13.005
mlid0009013608	mlid0009013608	MLM	Field	Stress (8 cm)	Aus	Emergence (%)	1	41691000	41.7	4.18e-07	6.37882	0.0345834	17.7
mlid0009013610	mlid0009013610	MLM	Field	Stress (8 cm)	Aus	Emergence (%)	1	41691008	41.7	4.18e-07	6.37882	0.0345834	17.7
mlid0009013676	mlid0009013676	MLM	Field	Stress (8 cm)	Aus	Emergence (%)	1	41691163	41.7	4.18e-07	6.37882	0.0345834	17.7
mlid0009013692	mlid0009013692	MLM	Field	Stress (8 cm)	Aus	Emergence (%)	1	41691234	41.6912	4.19922e-07	6.37683	0.0277686	17.6797
mlid0009013715	mlid0009013715	MLM	Field	Stress (8 cm)	Aus	Emergence (%)	1	41691300	41.7	6.43e-06	5.19179	0.0633951	13.8
mlid0009013744	mlid0009013744	MLM	Field	Stress (8 cm)	Aus	Emergence (%)	1	41691540	41.7	4.18e-07	6.37882	0.0345834	17.7
mlid0009013751	mlid0009013751	MLM	Field	Stress (8 cm)	Aus	Emergence (%)	1	41691638	41.7	4.18e-07	6.37882	0.0345834	17.7
mlid0009013752	mlid0009013752	MLM	Field	Stress (8 cm)	Aus	Emergence (%)	1	41691673	41.7	4.18e-07	6.37882	0.0345834	17.7
mlid0009013755	mlid0009013755	MLM	Field	Stress (8 cm)	Aus	Emergence (%)	1	41691684	41.7	4.18e-07	6.37882	0.0345834	17.7
mlid0009013777	mlid0009013777	MLM	Field	Stress (8 cm)	Aus	Emergence (%)	1	41691822	41.7	4.18e-07	6.37882	0.0345834	17.7
mlid0009013784	mlid0009013784	MLM	Field	Stress (8 cm)	Aus	Emergence (%)	1	41691866	41.7	4.18e-07	6.37882	0.0345834	17.7
mlid0009013786	mlid0009013786	MLM	Field	Stress (8 cm)	Aus	Emergence (%)	1	41691879	41.7	4.18e-07	6.37882	0.0345834	17.7
mlid0009013787	mlid0009013787	MLM	Field	Stress (8 cm)	Aus	Emergence (%)	1	41691885	41.7	4.18e-07	6.37882	0.0345834	17.7
mlid0009013788	mlid0009013788	MLM	Field	Stress (8 cm)	Aus	Emergence (%)	1	41691886	41.7	4.18e-07	6.37882	0.0345834	17.7
mlid0009013795	mlid0009013795	MLM	Field	Stress (8 cm)	Aus	Emergence (%)	1	41691909	41.7	1.52e-06	5.81816	0.0523843	15.8
mlid0009013797	mlid0009013797	MLM	Field	Stress (8 cm)	Aus	Emergence (%)	1	41691925	41.7	1.52e-06	5.81816	0.0523843	15.8
mlid0009013801	mlid0009013801	MLM	Field	Stress (8 cm)	Aus	Emergence (%)	1	41691936	41.7	1.52e-06	5.81816	0.0523843	15.8
mlid0009013806	mlid0009013806	MLM	Field	Stress (8 cm)	Aus	Emergence (%)	1	41691997	41.7	1.52e-06	5.81816	0.0523843	15.8
mlid0009014020	mlid0009014020	MLM	Field	Stress (8 cm)	Aus	Emergence (%)	1	41693284	41.7	5.36e-07	6.27084	0.0345834	17.3
mlid0009014075	mlid0009014075	MLM	Field	Stress (8 cm)	Aus	Emergence (%)	1	41693513	41.7	5.36e-07	6.27084	0.0345834	17.3
mlid0009014081	mlid0009014081	MLM	Field	Stress (8 cm)	Aus	Emergence (%)	1	41693553	41.7	5.36e-07	6.27084	0.0345834	17.3
mlid0009086547	mlid0009086547	MLM	Field	Stress (8 cm)	Aus	Emergence (%)	1	42066337	42.0663	2.61579e-06	5.5824	0.0463021	15.0502
mlid0010523286	mlid0010523286	MLM	Field	Stress (8 cm)	Whole_panel	Shoot dry weight (g)	2	6306500	6.3065	3.93e-06	5.40561	0.0999808	2.8
mlid0011051684	mlid0011051684	MLM	Field	Stress (8 cm)	Whole_panel	Shoot dry weight (g)	2	8533591	8.53359	2.16e-06	5.66555	0.0705216	3
mlid0014035249	mlid0014035249	MLM	Field	Stress (8 cm)	Aus	Emergence (%)	2	20956450	20.9565	7.11944e-06	5.14755	0.0647341	13.6451
mlid0014049753	mlid0014049753	MLM	Field	Stress (8 cm)	Aus	Emergence (%)	2	21033482	21.0335	4.72868e-06	5.32526	0.0471189	14.2164
mlid0014164785	mlid0014164785	MLM	Field	Stress (8 cm)	Aus	Emergence (%)	2	21614799	21.6	5.1e-06	5.29243	0.0523843	14.1
mlid0014348906	mlid0014348906	MLM	Field	Stress (8 cm)	Whole_panel	Emergence (%)	2	22395646	22.3956	1.15e-05	4.9393	0.0901732	2.6
mlid0014366349	mlid0014366349	MLM	Field	Stress (8 cm)	Whole_panel	Emergence (%)	2	22483448	22.4834	9.87e-06	5.00568	0.084813	2.7
mlid0014366429	mlid0014366429	MLM	Field	Stress (8 cm)	Whole_panel	Emergence (%)	2	22483799	22.4838	6.24026e-06	5.2048	0.066753	2.79218
mlid0014366591	mlid0014366591	MLM	Field	Stress (8 cm)	Whole_panel	Emergence (%)	2	22484256	22.4843	6.4e-06	5.19382	0.065947	2.8
mlid0014367208	mlid0014367208	MLM	Field	Stress (8 cm)	Whole_panel	Emergence (%)	2	22486127	22.4861	9.48e-06	5.02319	0.0837241	2.7
mlid0014369365	mlid0014369365	MLM	Field	Stress (8 cm)	Whole_panel	Emergence (%)	2	22501464	22.5015	2.54e-06	5.59517	0.0438771	3.1
	mlid0014369365	MLM	Field	Stress (8 cm)	Whole_panel	Speed of emergence	2	22501464	22.5015	2.88e-06	5.54061	0.0675923	2.8
mlid0014370307	mlid0014370307	MLM	Field	Stress (8 cm)	Whole_panel	Emergence (%)	2	22503446	22.5034	5.82e-07	6.23508	0.0384031	3.5
	mlid0014370307	MLM	Field	Stress (8 cm)	Whole_panel	Speed of emergence	2	22503446	22.5034	1.74e-06	5.75945	0.0675923	2.9
mlid0014370352	mlid0014370352	MLM	Field	Stress (8 cm)	Whole_panel	Emergence (%)	2	22503566	22.5036	2.61e-06	5.58336	0.0438771	3
	mlid0014370352	MLM	Field	Stress (8 cm)	Whole_panel	Speed of emergence	2	22503566	22.5036	3.05e-06	5.5157	0.0675923	2.8
mlid0014370830	mlid0014370830	MLM	Field	Stress (8 cm)	Whole_panel	Emergence (%)	2	22504495	22.5045	3.24e-06	5.48945	0.0458163	3
	mlid0014370830	MLM	Field	Stress (8 cm)	Whole_panel	Speed of emergence	2	22504495	22.5045	3.16e-06	5.50031	0.0675923	2.8
mlid0014370849	mlid0014370849	MLM	Field	Stress (8 cm)	Whole_panel	Emergence (%)	2	22504531	22.5045	6.83e-06	5.16558	0.0692686	2.8
	mlid0014370849	MLM	Field	Stress (8 cm)	Whole_panel	Speed of emergence	2	22504531	22.5045	6.14e-06	5.21183	0.0820949	2.6
mlid0014371023	mlid0014371023	MLM	Field	Stress (8 cm)	Whole_panel	Emergence (%)	2	22504924	22.5049	1.48e-06	5.82974	0.0384031	3.2
	mlid0014371023	MLM	Field	Stress (8 cm)	Whole_panel	Speed of emergence	2	22504924	22.5049	1.38e-06	5.86012	0.0675923	3
mlid0014371029	mlid0014371029	MLM	Field	Stress (8 cm)	Whole_panel	Emergence (%)	2	22504936	22.5049	1.25e-05	4.90309	0.0939075	2.6
mlid0014371139	mlid0014371139	MLM	Field	Stress (8 cm)	Whole_panel	Emergence (%)	2	22505221	22.5052	4.22e-06	5.37469	0.0525377	2.9
	mlid0014371139	MLM	Field	Stress (8 cm)	Whole_panel	Speed of emergence	2	22505221	22.5052	4.97e-06	5.30364	0.0741997	2.7
mlid0014371223	mlid0014371223	MLM	Field	Stress (8 cm)	Whole_panel	Emergence (%)	2	22505473	22.5055	1.85e-06	5.73283	0.041928	3.1
mlid0014371859	mlid0014371859	MLM	Field	Stress (8 cm)	Whole_panel	Emergence (%)	2	22507322	22.5073	4.22e-06	5.37469	0.0525377	2.9
	mlid0014371859	MLM	Field	Stress (8 cm)	Whole_panel	Speed of emergence	2	22507322	22.5073	4.97e-06	5.30364	0.0741997	2.7
mlid0014371907	mlid0014371907	MLM	Field	Stress (8 cm)	Whole_panel	Emergence (%)	2	22507497	22.5075	2.4e-06	5.61979	0.043561	3.1
	mlid0014371907	MLM	Field	Stress (8 cm)	Whole_panel	Speed of emergence	2	22507497	22.5075	4.25e-06	5.37161	0.0688653	2.7
mlid0014371974	mlid0014371974	MLM	Field	Stress (8 cm)	Whole_panel	Emergence (%)	2	22507770	22.5078	2.2e-06	5.65758	0.043561	3.1
	mlid0014371974	MLM	Field	Stress (8 cm)	Whole_panel	Speed of emergence	2	22507770	22.5078	3.95e-06	5.4034	0.0688653	2.7
mlid0014372034	mlid0014372034	MLM	Field	Stress (8 cm)	Whole_panel	Emergence (%)	2	22508033	22.508	2.4e-06	5.61979	0.043561	3.1
	mlid0014372034	MLM	Field	Stress (8 cm)	Whole_panel	Speed of emergence	2	22508033	22.508	4.25e-06	5.37161	0.0688653	2.7
mlid0014372442	mlid0014372442	MLM	Field	Stress (8 cm)	Whole_panel	Emergence (%)	2	22509669	22.5097	1.21e-06	5.91721	0.0384031	3.3
	mlid0014372442	MLM	Field	Stress (8 cm)	Whole_panel	Speed of emergence	2	22509669	22.5097	3.92e-06	5.40671	0.0688653	2.7
mlid0014372581	mlid0014372581	MLM	Field	Stress (8 cm)	Whole_panel	Emergence (%)	2	22510271	22.5103	3.40373e-07	6.46805	0.0494781	3.57963
	mlid0014372581	MLM	Field	Stress (8 cm)	Whole_panel	Speed of emergence	2	22510271	22.5103	1.3733e-06	5.86224	0.0678404	2.97349
mlid0014372864	mlid0014372864	MLM	Field	Stress (8 cm)	Whole_panel	Emergence (%)	2	22511531	22.5115	8.13e-06	5.08991	0.077581	2.7
mlid0014372865	mlid0014372865	MLM	Field	Stress (8 cm)	Whole_panel	Emergence (%)	2	22511540	22.5115	3.9e-06	5.40894	0.0502245	2.9
	mlid0014372865	MLM	Field	Stress (8 cm)	Whole_panel	Speed of emergence	2	22511540	22.5115	4.16e-06	5.38091	0.0688653	2.7
mlid0014373144	mlid0014373144	MLM	Field	Stress (8 cm)	Whole_panel	Emergence (%)	2	22513209	22.5132	2.37e-06	5.62525	0.043561	3.1
	mlid0014373144	MLM	Field	Stress (8 cm)	Whole_panel	Speed of emergence	2	22513209	22.5132	3.24e-06	5.48945	0.0675923	2.8
mlid0014375540	mlid0014375540	MLM	Field	Stress (8 cm)	Whole_panel	Emergence (%)	2	22522905	22.5229	3.48e-06	5.45842	0.0471318	3
	mlid0014375540	MLM	Field	Stress (8 cm)	Whole_panel	Speed of emergence	2	22522905	22.5229	3.79e-06	5.42136	0.0688653	2.7
mlid0014375568	mlid0014375568	MLM	Field	Stress (8 cm)	Whole_panel	Emergence (%)	2	22523004	22.523	8.72e-06	5.05948	0.0816307	2.7
mlid0014375709	mlid0014375709	MLM	Field	Stress (8 cm)	Whole_panel	Speed of emergence	2	22523520	22.5235	9.21872e-07	6.03533	0.0678404	3.07395
mlid0014375728	mlid0014375728	MLM	Field	Stress (8 cm)	Whole_panel	Emergence (%)	2	22523551	22.5236	2.53748e-06	5.5956	0.0528491	3.03398
	mlid0014375728	MLM	Field	Stress (8 cm)	Whole_panel	Speed of emergence	2	22523551	22.5236	2.96808e-06	5.52752	0.0678404	2.78005
mlid0014375739	mlid0014375739	MLM	Field	Stress (8 cm)	Whole_panel	Emergence (%)	2	22523572	22.5236	1.84e-06	5.73518	0.041928	3.1
	mlid0014375739	MLM	Field	Stress (8 cm)	Whole_panel	Speed of emergence	2	22523572	22.5236	2.22e-06	5.65365	0.0675923	2.9
mlid0014375754	mlid0014375754	MLM	Field	Stress (8 cm)	Whole_panel	Emergence (%)	2	22523623	22.5236	3e-06	5.52288	0.0449126	3
	mlid0014375754	MLM	Field	Stress (8 cm)	Whole_panel	Speed of emergence	2	22523623	22.5236	3.76e-06	5.42481	0.0688653	2.7
mlid0014376771	mlid0014376771	MLM	Field	Stress (8 cm)	Whole_panel	Emergence (%)	2	22529282	22.5293	1.2e-05	4.92082	0.0922055	2.6
mlid0014376806	mlid0014376806	MLM	Field	Stress (8 cm)	Whole_panel	Emergence (%)	2	22529400	22.5294	8.95e-06	5.04818	0.0827251	2.7
mlid0014376888	mlid0014376888	MLM	Field	Stress (8 cm)	Whole_panel	Emergence (%)	2	22529695	22.5297	1.41e-06	5.85078	0.0384031	3.2
	mlid0014376888	MLM	Field	Stress (8 cm)	Whole_panel	Speed of emergence	2	22529695	22.5297	1.6e-06	5.79588	0.0675923	3
mlid0014376896	mlid0014376896	MLM	Field	Stress (8 cm)	Whole_panel	Emergence (%)	2	22529719	22.5297	2.3e-06	5.63827	0.043561	3.1
	mlid0014376896	MLM	Field	Stress (8 cm)	Whole_panel	Speed of emergence	2	22529719	22.5297	3.4e-06	5.46852	0.0675923	2.8
mlid0014376903	mlid0014376903	MLM	Field	Stress (8 cm)	Whole_panel	Emergence (%)	2	22529739	22.5297	5.53e-06	5.25727	0.0635167	2.8
	mlid0014376903	MLM	Field	Stress (8 cm)	Whole_panel	Speed of emergence	2	22529739	22.5297	7.1e-06	5.14874	0.0899479	2.6
mlid0014376915	mlid0014376915	MLM	Field	Stress (8 cm)	Whole_panel	Emergence (%)	2	22529770	22.5298	1.4e-06	5.85387	0.0384031	3.2
	mlid0014376915	MLM	Field	Stress (8 cm)	Whole_panel	Speed of emergence	2	22529770	22.5298	2e-06	5.69897	0.0675923	2.9
mlid0014376982	mlid0014376982	MLM	Field	Stress (8 cm)	Whole_panel	Emergence (%)	2	22529953	22.53	1.27e-05	4.8962	0.0943752	2.6
mlid0014376985	mlid0014376985	MLM	Field	Stress (8 cm)	Whole_panel	Emergence (%)	2	22529958	22.53	1.52e-06	5.81816	0.0384031	3.2
	mlid0014376985	MLM	Field	Stress (8 cm)	Whole_panel	Speed of emergence	2	22529958	22.53	1.99e-06	5.70115	0.0675923	2.9
mlid0014376987	mlid0014376987	MLM	Field	Stress (8 cm)	Whole_panel	Emergence (%)	2	22529960	22.53	1.27e-05	4.8962	0.0943752	2.6
mlid0014377317	mlid0014377317	MLM	Field	Stress (8 cm)	Whole_panel	Emergence (%)	2	22530793	22.5308	3.84e-06	5.41567	0.0498977	2.9
	mlid0014377317	MLM	Field	Stress (8 cm)	Whole_panel	Speed of emergence	2	22530793	22.5308	5.6e-06	5.25181	0.0768695	2.6
mlid0014377338	mlid0014377338	MLM	Field	Stress (8 cm)	Whole_panel	Emergence (%)	2	22530870	22.5309	5e-06	5.30103	0.0592663	2.9
mlid0014377340	mlid0014377340	MLM	Field	Stress (8 cm)	Whole_panel	Emergence (%)	2	22530873	22.5309	2.96e-06	5.52871	0.0449126	3
	mlid0014377340	MLM	Field	Stress (8 cm)	Whole_panel	Speed of emergence	2	22530873	22.5309	2.87e-06	5.54212	0.0675923	2.8
mlid0014377443	mlid0014377443	MLM	Field	Stress (8 cm)	Whole_panel	Emergence (%)	2	22531103	22.5311	6.06e-07	6.21753	0.0384031	3.4
	mlid0014377443	MLM	Field	Stress (8 cm)	Whole_panel	Speed of emergence	2	22531103	22.5311	3.08e-06	5.51145	0.0675923	2.8
mlid0014377446	mlid0014377446	MLM	Field	Stress (8 cm)	Whole_panel	Emergence (%)	2	22531134	22.5311	2.02e-07	6.69465	0.0384031	3.7
	mlid0014377446	MLM	Field	Stress (8 cm)	Whole_panel	Speed of emergence	2	22531134	22.5311	9.86e-07	6.00612	0.0675923	3.1
mlid0014377447	mlid0014377447	MLM	Field	Stress (8 cm)	Whole_panel	Emergence (%)	2	22531140	22.5311	3.28308e-07	6.48372	0.0494781	3.5895
mlid0014377548	mlid0014377548	MLM	Field	Stress (8 cm)	Whole_panel	Emergence (%)	2	22531556	22.5316	5.11e-07	6.29158	0.0384031	3.5
	mlid0014377548	MLM	Field	Stress (8 cm)	Whole_panel	Speed of emergence	2	22531556	22.5316	1.77e-06	5.75203	0.0675923	2.9
mlid0014377553	mlid0014377553	MLM	Field	Stress (8 cm)	Whole_panel	Emergence (%)	2	22531580	22.5316	1.13e-06	5.94692	0.0384031	3.3
	mlid0014377553	MLM	Field	Stress (8 cm)	Whole_panel	Speed of emergence	2	22531580	22.5316	2.85e-06	5.54516	0.0675923	2.8
mlid0014377554	mlid0014377554	MLM	Field	Stress (8 cm)	Whole_panel	Emergence (%)	2	22531582	22.5316	1.13e-06	5.94692	0.0384031	3.3
	mlid0014377554	MLM	Field	Stress (8 cm)	Whole_panel	Speed of emergence	2	22531582	22.5316	2.85e-06	5.54516	0.0675923	2.8
mlid0014377555	mlid0014377555	MLM	Field	Stress (8 cm)	Whole_panel	Emergence (%)	2	22531593	22.5316	2.57e-06	5.59007	0.0438771	3.1
	mlid0014377555	MLM	Field	Stress (8 cm)	Whole_panel	Speed of emergence	2	22531593	22.5316	6.73e-06	5.17198	0.0875028	2.6
mlid0014377649	mlid0014377649	MLM	Field	Stress (8 cm)	Whole_panel	Emergence (%)	2	22531830	22.5318	2.82e-06	5.54975	0.0449126	3
	mlid0014377649	MLM	Field	Stress (8 cm)	Whole_panel	Speed of emergence	2	22531830	22.5318	4.41e-06	5.35556	0.0690285	2.7
mlid0014377666	mlid0014377666	MLM	Field	Stress (8 cm)	Whole_panel	Emergence (%)	2	22531880	22.5319	6.61e-07	6.1798	0.0384031	3.4
	mlid0014377666	MLM	Field	Stress (8 cm)	Whole_panel	Speed of emergence	2	22531880	22.5319	8.81e-07	6.05502	0.0675923	3.1
mlid0014377675	mlid0014377675	MLM	Field	Stress (8 cm)	Whole_panel	Emergence (%)	2	22531903	22.5319	8.35e-07	6.07831	0.0384031	3.4
	mlid0014377675	MLM	Field	Stress (8 cm)	Whole_panel	Speed of emergence	2	22531903	22.5319	1.27e-06	5.8962	0.0675923	3
mlid0014377679	mlid0014377679	MLM	Field	Stress (8 cm)	Whole_panel	Emergence (%)	2	22531909	22.5319	8.35e-07	6.07831	0.0384031	3.4
	mlid0014377679	MLM	Field	Stress (8 cm)	Whole_panel	Speed of emergence	2	22531909	22.5319	1.27e-06	5.8962	0.0675923	3
mlid0014377682	mlid0014377682	MLM	Field	Stress (8 cm)	Whole_panel	Emergence (%)	2	22531920	22.5319	8.35e-07	6.07831	0.0384031	3.4
	mlid0014377682	MLM	Field	Stress (8 cm)	Whole_panel	Speed of emergence	2	22531920	22.5319	1.27e-06	5.8962	0.0675923	3
mlid0014377686	mlid0014377686	MLM	Field	Stress (8 cm)	Whole_panel	Emergence (%)	2	22531939	22.5319	8.35e-07	6.07831	0.0384031	3.4
	mlid0014377686	MLM	Field	Stress (8 cm)	Whole_panel	Speed of emergence	2	22531939	22.5319	1.27e-06	5.8962	0.0675923	3
mlid0014377688	mlid0014377688	MLM	Field	Stress (8 cm)	Whole_panel	Emergence (%)	2	22531942	22.5319	7.13e-06	5.14691	0.0706461	2.8
mlid0014377715	mlid0014377715	MLM	Field	Stress (8 cm)	Whole_panel	Emergence (%)	2	22532020	22.532	4.86e-06	5.31336	0.0580546	2.9
	mlid0014377715	MLM	Field	Stress (8 cm)	Whole_panel	Speed of emergence	2	22532020	22.532	3.6e-06	5.4437	0.0688653	2.7
mlid0014377722	mlid0014377722	MLM	Field	Stress (8 cm)	Whole_panel	Emergence (%)	2	22532032	22.532	1.69e-06	5.77211	0.040062	3.2
	mlid0014377722	MLM	Field	Stress (8 cm)	Whole_panel	Speed of emergence	2	22532032	22.532	2.51e-06	5.60033	0.0675923	2.8
mlid0014377723	mlid0014377723	MLM	Field	Stress (8 cm)	Whole_panel	Emergence (%)	2	22532033	22.532	8.43e-06	5.07417	0.0799149	2.7
mlid0014377733	mlid0014377733	MLM	Field	Stress (8 cm)	Whole_panel	Emergence (%)	2	22532050	22.5321	2.69e-06	5.57025	0.0438771	3
	mlid0014377733	MLM	Field	Stress (8 cm)	Whole_panel	Speed of emergence	2	22532050	22.5321	3.3e-06	5.48149	0.0675923	2.8
mlid0014377766	mlid0014377766	MLM	Field	Stress (8 cm)	Whole_panel	Emergence (%)	2	22532108	22.5321	2.3e-06	5.63827	0.043561	3.1
	mlid0014377766	MLM	Field	Stress (8 cm)	Whole_panel	Speed of emergence	2	22532108	22.5321	3.4e-06	5.46852	0.0675923	2.8
mlid0014377767	mlid0014377767	MLM	Field	Stress (8 cm)	Whole_panel	Emergence (%)	2	22532110	22.5321	2.3e-06	5.63827	0.043561	3.1
	mlid0014377767	MLM	Field	Stress (8 cm)	Whole_panel	Speed of emergence	2	22532110	22.5321	3.4e-06	5.46852	0.0675923	2.8
mlid0014377842	mlid0014377842	MLM	Field	Stress (8 cm)	Whole_panel	Emergence (%)	2	22532329	22.5323	1.2e-05	4.92082	0.0922055	2.6
mlid0014377871	mlid0014377871	MLM	Field	Stress (8 cm)	Whole_panel	Emergence (%)	2	22532417	22.5324	6.28e-07	6.20204	0.0384031	3.4
	mlid0014377871	MLM	Field	Stress (8 cm)	Whole_panel	Speed of emergence	2	22532417	22.5324	6.37e-07	6.19586	0.0675923	3.2
mlid0014377878	mlid0014377878	MLM	Field	Stress (8 cm)	Whole_panel	Emergence (%)	2	22532428	22.5324	6.28e-07	6.20204	0.0384031	3.4
	mlid0014377878	MLM	Field	Stress (8 cm)	Whole_panel	Speed of emergence	2	22532428	22.5324	6.37e-07	6.19586	0.0675923	3.2
mlid0014377882	mlid0014377882	MLM	Field	Stress (8 cm)	Whole_panel	Emergence (%)	2	22532436	22.5324	6.28e-07	6.20204	0.0384031	3.4
	mlid0014377882	MLM	Field	Stress (8 cm)	Whole_panel	Speed of emergence	2	22532436	22.5324	6.37e-07	6.19586	0.0675923	3.2
mlid0014377999	mlid0014377999	MLM	Field	Stress (8 cm)	Whole_panel	Emergence (%)	2	22532786	22.5328	6.38e-07	6.19518	0.0384031	3.4
	mlid0014377999	MLM	Field	Stress (8 cm)	Whole_panel	Speed of emergence	2	22532786	22.5328	1.56e-06	5.80688	0.0675923	3
mlid0014378017	mlid0014378017	MLM	Field	Stress (8 cm)	Whole_panel	Emergence (%)	2	22532886	22.5329	3.03e-06	5.51856	0.0449126	3
mlid0014378055	mlid0014378055	MLM	Field	Stress (8 cm)	Whole_panel	Emergence (%)	2	22533023	22.533	3.5e-06	5.45593	0.0471318	3
	mlid0014378055	MLM	Field	Stress (8 cm)	Whole_panel	Speed of emergence	2	22533023	22.533	6.44e-06	5.19111	0.0852209	2.6
mlid0014378137	mlid0014378137	MLM	Field	Stress (8 cm)	Whole_panel	Emergence (%)	2	22533333	22.5333	9.11e-07	6.04048	0.0384031	3.3
	mlid0014378137	MLM	Field	Stress (8 cm)	Whole_panel	Speed of emergence	2	22533333	22.5333	1.93e-06	5.71444	0.0675923	2.9
mlid0014378139	mlid0014378139	MLM	Field	Stress (8 cm)	Whole_panel	Emergence (%)	2	22533336	22.5333	9.11e-07	6.04048	0.0384031	3.3
	mlid0014378139	MLM	Field	Stress (8 cm)	Whole_panel	Speed of emergence	2	22533336	22.5333	1.93e-06	5.71444	0.0675923	2.9
mlid0014378151	mlid0014378151	MLM	Field	Stress (8 cm)	Whole_panel	Emergence (%)	2	22533393	22.5334	1.52e-06	5.81816	0.0384031	3.2
	mlid0014378151	MLM	Field	Stress (8 cm)	Whole_panel	Speed of emergence	2	22533393	22.5334	1.99e-06	5.70115	0.0675923	2.9
mlid0014378158	mlid0014378158	MLM	Field	Stress (8 cm)	Whole_panel	Emergence (%)	2	22533441	22.5334	1.52e-06	5.81816	0.0384031	3.2
	mlid0014378158	MLM	Field	Stress (8 cm)	Whole_panel	Speed of emergence	2	22533441	22.5334	1.99e-06	5.70115	0.0675923	2.9
mlid0014378162	mlid0014378162	MLM	Field	Stress (8 cm)	Whole_panel	Emergence (%)	2	22533456	22.5335	6.27e-06	5.20273	0.065947	2.8
mlid0014378168	mlid0014378168	MLM	Field	Stress (8 cm)	Whole_panel	Emergence (%)	2	22533477	22.5335	7.45e-06	5.12784	0.0720591	2.8
mlid0014378182	mlid0014378182	MLM	Field	Stress (8 cm)	Whole_panel	Emergence (%)	2	22533534	22.5335	2.45e-06	5.61083	0.043561	3.1
	mlid0014378182	MLM	Field	Stress (8 cm)	Whole_panel	Speed of emergence	2	22533534	22.5335	4.04e-06	5.39362	0.0688653	2.7
mlid0014378288	mlid0014378288	MLM	Field	Stress (8 cm)	Whole_panel	Emergence (%)	2	22533847	22.5338	1.22e-06	5.91364	0.0384031	3.3
	mlid0014378288	MLM	Field	Stress (8 cm)	Whole_panel	Speed of emergence	2	22533847	22.5338	2.19e-06	5.65956	0.0675923	2.9
mlid0014378346	mlid0014378346	MLM	Field	Stress (8 cm)	Whole_panel	Emergence (%)	2	22534070	22.5341	9.39e-06	5.02733	0.0837241	2.7
mlid0014378347	mlid0014378347	MLM	Field	Stress (8 cm)	Whole_panel	Emergence (%)	2	22534071	22.5341	9.39e-06	5.02733	0.0837241	2.7
mlid0014378355	mlid0014378355	MLM	Field	Stress (8 cm)	Whole_panel	Emergence (%)	2	22534098	22.5341	5.07e-06	5.29499	0.0596056	2.9
	mlid0014378355	MLM	Field	Stress (8 cm)	Whole_panel	Speed of emergence	2	22534098	22.5341	6.08e-06	5.2161	0.0820536	2.6
mlid0014378356	mlid0014378356	MLM	Field	Stress (8 cm)	Whole_panel	Emergence (%)	2	22534108	22.5341	2.45e-06	5.61083	0.043561	3.1
	mlid0014378356	MLM	Field	Stress (8 cm)	Whole_panel	Speed of emergence	2	22534108	22.5341	2.7e-06	5.56864	0.0675923	2.8
mlid0014378413	mlid0014378413	MLM	Field	Stress (8 cm)	Whole_panel	Speed of emergence	2	22534306	22.5343	5.41206e-07	6.26664	0.0678404	3.20865
mlid0014378428	mlid0014378428	MLM	Field	Stress (8 cm)	Whole_panel	Emergence (%)	2	22534354	22.5344	1.28e-05	4.89279	0.0943752	2.6
mlid0014378431	mlid0014378431	MLM	Field	Stress (8 cm)	Whole_panel	Emergence (%)	2	22534368	22.5344	1.28e-05	4.89279	0.0943752	2.6
mlid0014378434	mlid0014378434	MLM	Field	Stress (8 cm)	Whole_panel	Emergence (%)	2	22534392	22.5344	7.21e-06	5.14206	0.0706461	2.8
	mlid0014378434	MLM	Field	Stress (8 cm)	Whole_panel	Speed of emergence	2	22534392	22.5344	5.34e-06	5.27246	0.0747737	2.6
mlid0014378436	mlid0014378436	MLM	Field	Stress (8 cm)	Whole_panel	Emergence (%)	2	22534402	22.5344	7.21e-06	5.14206	0.0706461	2.8
	mlid0014378436	MLM	Field	Stress (8 cm)	Whole_panel	Speed of emergence	2	22534402	22.5344	5.34e-06	5.27246	0.0747737	2.6
mlid0014378447	mlid0014378447	MLM	Field	Stress (8 cm)	Whole_panel	Emergence (%)	2	22534434	22.5344	3.61e-06	5.44249	0.048267	3
	mlid0014378447	MLM	Field	Stress (8 cm)	Whole_panel	Speed of emergence	2	22534434	22.5344	4.64e-06	5.33348	0.0711043	2.7
mlid0014378747	mlid0014378747	MLM	Field	Stress (8 cm)	Whole_panel	Emergence (%)	2	22536187	22.5362	5.85e-06	5.23284	0.0641256	2.8
	mlid0014378747	MLM	Field	Stress (8 cm)	Whole_panel	Speed of emergence	2	22536187	22.5362	5.48e-06	5.26122	0.0760072	2.6
mlid0014378756	mlid0014378756	MLM	Field	Stress (8 cm)	Whole_panel	Emergence (%)	2	22536219	22.5362	3.3e-06	5.48149	0.046158	3
	mlid0014378756	MLM	Field	Stress (8 cm)	Whole_panel	Speed of emergence	2	22536219	22.5362	4.59e-06	5.33819	0.0709934	2.7
mlid0014379184	mlid0014379184	MLM	Field	Stress (8 cm)	Whole_panel	Emergence (%)	2	22537955	22.538	1.86243e-06	5.72992	0.0503133	3.11748
	mlid0014379184	MLM	Field	Stress (8 cm)	Whole_panel	Speed of emergence	2	22537955	22.538	3.12432e-06	5.50524	0.0678404	2.76721
mlid0014379250	mlid0014379250	MLM	Field	Stress (8 cm)	Whole_panel	Emergence (%)	2	22538219	22.5382	1.69e-07	6.77211	0.0384031	3.8
	mlid0014379250	MLM	Field	Stress (8 cm)	Whole_panel	Speed of emergence	2	22538219	22.5382	1.43e-07	6.84466	0.0675923	3.6
mlid0014380774	mlid0014380774	MLM	Field	Stress (8 cm)	Whole_panel	Emergence (%)	2	22544124	22.5441	1.19e-06	5.92445	0.0384031	3.3
	mlid0014380774	MLM	Field	Stress (8 cm)	Whole_panel	Speed of emergence	2	22544124	22.5441	1.84e-06	5.73518	0.0675923	2.9
mlid0014380777	mlid0014380777	MLM	Field	Stress (8 cm)	Whole_panel	Emergence (%)	2	22544135	22.5441	1.19e-06	5.92445	0.0384031	3.3
	mlid0014380777	MLM	Field	Stress (8 cm)	Whole_panel	Speed of emergence	2	22544135	22.5441	1.84e-06	5.73518	0.0675923	2.9
mlid0014380811	mlid0014380811	MLM	Field	Stress (8 cm)	Whole_panel	Emergence (%)	2	22544301	22.5443	1.19e-06	5.92445	0.0384031	3.3
	mlid0014380811	MLM	Field	Stress (8 cm)	Whole_panel	Speed of emergence	2	22544301	22.5443	1.84e-06	5.73518	0.0675923	2.9
mlid0014380845	mlid0014380845	MLM	Field	Stress (8 cm)	Whole_panel	Emergence (%)	2	22544434	22.5444	5.26e-07	6.27901	0.0384031	3.5
	mlid0014380845	MLM	Field	Stress (8 cm)	Whole_panel	Speed of emergence	2	22544434	22.5444	2.44e-06	5.61261	0.0675923	2.8
mlid0014380850	mlid0014380850	MLM	Field	Stress (8 cm)	Whole_panel	Emergence (%)	2	22544451	22.5445	9.6938e-07	6.01351	0.0494781	3.29438
	mlid0014380850	MLM	Field	Stress (8 cm)	Whole_panel	Speed of emergence	2	22544451	22.5445	1.27107e-06	5.89583	0.0678404	2.99296
mlid0014380895	mlid0014380895	MLM	Field	Stress (8 cm)	Whole_panel	Emergence (%)	2	22544753	22.5448	6.39e-06	5.1945	0.065947	2.8
mlid0014380896	mlid0014380896	MLM	Field	Stress (8 cm)	Whole_panel	Emergence (%)	2	22544757	22.5448	3.03e-06	5.51856	0.0449126	3
	mlid0014380896	MLM	Field	Stress (8 cm)	Whole_panel	Speed of emergence	2	22544757	22.5448	5.2e-06	5.284	0.0741997	2.7
mlid0014380897	mlid0014380897	MLM	Field	Stress (8 cm)	Whole_panel	Emergence (%)	2	22544763	22.5448	3.03e-06	5.51856	0.0449126	3
	mlid0014380897	MLM	Field	Stress (8 cm)	Whole_panel	Speed of emergence	2	22544763	22.5448	5.2e-06	5.284	0.0741997	2.7
mlid0014380913	mlid0014380913	MLM	Field	Stress (8 cm)	Whole_panel	Emergence (%)	2	22544933	22.5449	3.03e-06	5.51856	0.0449126	3
	mlid0014380913	MLM	Field	Stress (8 cm)	Whole_panel	Speed of emergence	2	22544933	22.5449	5.2e-06	5.284	0.0741997	2.7
mlid0014380956	mlid0014380956	MLM	Field	Stress (8 cm)	Whole_panel	Emergence (%)	2	22545266	22.5453	1.19e-06	5.92445	0.0384031	3.3
	mlid0014380956	MLM	Field	Stress (8 cm)	Whole_panel	Speed of emergence	2	22545266	22.5453	1.84e-06	5.73518	0.0675923	2.9
mlid0014380958	mlid0014380958	MLM	Field	Stress (8 cm)	Whole_panel	Emergence (%)	2	22545275	22.5453	1.19e-06	5.92445	0.0384031	3.3
	mlid0014380958	MLM	Field	Stress (8 cm)	Whole_panel	Speed of emergence	2	22545275	22.5453	1.84e-06	5.73518	0.0675923	2.9
mlid0014380964	mlid0014380964	MLM	Field	Stress (8 cm)	Whole_panel	Emergence (%)	2	22545307	22.5453	3.03e-06	5.51856	0.0449126	3
	mlid0014380964	MLM	Field	Stress (8 cm)	Whole_panel	Speed of emergence	2	22545307	22.5453	5.2e-06	5.284	0.0741997	2.7
mlid0014380970	mlid0014380970	MLM	Field	Stress (8 cm)	Whole_panel	Emergence (%)	2	22545319	22.5453	6.83e-06	5.16558	0.0692686	2.8
mlid0014380982	mlid0014380982	MLM	Field	Stress (8 cm)	Whole_panel	Emergence (%)	2	22545406	22.5454	1.19e-06	5.92445	0.0384031	3.3
	mlid0014380982	MLM	Field	Stress (8 cm)	Whole_panel	Speed of emergence	2	22545406	22.5454	1.84e-06	5.73518	0.0675923	2.9
mlid0014380983	mlid0014380983	MLM	Field	Stress (8 cm)	Whole_panel	Emergence (%)	2	22545408	22.5454	1.19e-06	5.92445	0.0384031	3.3
	mlid0014380983	MLM	Field	Stress (8 cm)	Whole_panel	Speed of emergence	2	22545408	22.5454	1.84e-06	5.73518	0.0675923	2.9
mlid0014380984	mlid0014380984	MLM	Field	Stress (8 cm)	Whole_panel	Emergence (%)	2	22545412	22.5454	1.19e-06	5.92445	0.0384031	3.3
	mlid0014380984	MLM	Field	Stress (8 cm)	Whole_panel	Speed of emergence	2	22545412	22.5454	1.84e-06	5.73518	0.0675923	2.9
mlid0014381000	mlid0014381000	MLM	Field	Stress (8 cm)	Whole_panel	Emergence (%)	2	22545469	22.5455	1.49e-06	5.82681	0.0384031	3.2
	mlid0014381000	MLM	Field	Stress (8 cm)	Whole_panel	Speed of emergence	2	22545469	22.5455	2.26e-06	5.64589	0.0675923	2.9
mlid0014381020	mlid0014381020	MLM	Field	Stress (8 cm)	Whole_panel	Emergence (%)	2	22545572	22.5456	4.19e-06	5.37779	0.0525377	2.9
	mlid0014381020	MLM	Field	Stress (8 cm)	Whole_panel	Speed of emergence	2	22545572	22.5456	7.71e-06	5.11295	0.0964466	2.6
mlid0014381116	mlid0014381116	MLM	Field	Stress (8 cm)	Whole_panel	Emergence (%)	2	22546026	22.546	3.61943e-07	6.44136	0.0494781	3.56282
	mlid0014381116	MLM	Field	Stress (8 cm)	Whole_panel	Speed of emergence	2	22546026	22.546	1.44479e-06	5.8402	0.0678404	2.96072
mlid0014382033	mlid0014382033	MLM	Field	Stress (8 cm)	Whole_panel	Emergence (%)	2	22550790	22.5508	1.26e-06	5.89963	0.0384031	3.2
	mlid0014382033	MLM	Field	Stress (8 cm)	Whole_panel	Speed of emergence	2	22550790	22.5508	1.27e-06	5.8962	0.0675923	3
mlid0014382106	mlid0014382106	MLM	Field	Stress (8 cm)	Whole_panel	Emergence (%)	2	22551084	22.5511	1.14e-05	4.9431	0.0898437	2.6
mlid0014382131	mlid0014382131	MLM	Field	Stress (8 cm)	Whole_panel	Emergence (%)	2	22551216	22.5512	1.06e-05	4.97469	0.0867321	2.7
mlid0014382154	mlid0014382154	MLM	Field	Stress (8 cm)	Whole_panel	Emergence (%)	2	22551311	22.5513	3.38e-06	5.47108	0.0464149	3
	mlid0014382154	MLM	Field	Stress (8 cm)	Whole_panel	Speed of emergence	2	22551311	22.5513	2.55e-06	5.59346	0.0675923	2.8
mlid0014382165	mlid0014382165	MLM	Field	Stress (8 cm)	Whole_panel	Emergence (%)	2	22551384	22.5514	9.1e-06	5.04096	0.0835653	2.7
mlid0014382177	mlid0014382177	MLM	Field	Stress (8 cm)	Whole_panel	Emergence (%)	2	22551425	22.5514	5.7e-06	5.24413	0.0641256	2.8
mlid0014382178	mlid0014382178	MLM	Field	Stress (8 cm)	Whole_panel	Emergence (%)	2	22551430	22.5514	5.7e-06	5.24413	0.0641256	2.8
mlid0014382186	mlid0014382186	MLM	Field	Stress (8 cm)	Whole_panel	Emergence (%)	2	22551486	22.5515	8.38e-07	6.07676	0.0384031	3.4
	mlid0014382186	MLM	Field	Stress (8 cm)	Whole_panel	Speed of emergence	2	22551486	22.5515	2.37e-06	5.62525	0.0675923	2.9
mlid0014382242	mlid0014382242	MLM	Field	Stress (8 cm)	Whole_panel	Emergence (%)	2	22551685	22.5517	8.38e-07	6.07676	0.0384031	3.4
	mlid0014382242	MLM	Field	Stress (8 cm)	Whole_panel	Speed of emergence	2	22551685	22.5517	2.37e-06	5.62525	0.0675923	2.9
mlid0014382245	mlid0014382245	MLM	Field	Stress (8 cm)	Whole_panel	Emergence (%)	2	22551693	22.5517	8.38e-07	6.07676	0.0384031	3.4
	mlid0014382245	MLM	Field	Stress (8 cm)	Whole_panel	Speed of emergence	2	22551693	22.5517	2.37e-06	5.62525	0.0675923	2.9
mlid0014382306	mlid0014382306	MLM	Field	Stress (8 cm)	Whole_panel	Emergence (%)	2	22551861	22.5519	7.35e-06	5.13371	0.0715795	2.8
mlid0014382308	mlid0014382308	MLM	Field	Stress (8 cm)	Whole_panel	Emergence (%)	2	22551865	22.5519	6.69e-07	6.17457	0.0384031	3.4
	mlid0014382308	MLM	Field	Stress (8 cm)	Whole_panel	Speed of emergence	2	22551865	22.5519	1.14e-06	5.9431	0.0675923	3
mlid0014382337	mlid0014382337	MLM	Field	Stress (8 cm)	Whole_panel	Emergence (%)	2	22551934	22.5519	4.4551e-07	6.35114	0.0494781	3.50607
	mlid0014382337	MLM	Field	Stress (8 cm)	Whole_panel	Speed of emergence	2	22551934	22.5519	7.28816e-07	6.13738	0.0678404	3.13332
mlid0014382342	mlid0014382342	MLM	Field	Stress (8 cm)	Whole_panel	Emergence (%)	2	22551957	22.552	7.36e-07	6.13312	0.0384031	3.4
	mlid0014382342	MLM	Field	Stress (8 cm)	Whole_panel	Speed of emergence	2	22551957	22.552	1.09e-06	5.96257	0.0675923	3
mlid0014382349	mlid0014382349	MLM	Field	Stress (8 cm)	Whole_panel	Emergence (%)	2	22551992	22.552	6.12e-07	6.21325	0.0384031	3.4
	mlid0014382349	MLM	Field	Stress (8 cm)	Whole_panel	Speed of emergence	2	22551992	22.552	2.75e-07	6.56067	0.0675923	3.4
mlid0014382350	mlid0014382350	MLM	Field	Stress (8 cm)	Whole_panel	Emergence (%)	2	22551993	22.552	4.07e-07	6.39041	0.0384031	3.6
	mlid0014382350	MLM	Field	Stress (8 cm)	Whole_panel	Speed of emergence	2	22551993	22.552	3.13e-07	6.50446	0.0675923	3.4
mlid0014382355	mlid0014382355	MLM	Field	Stress (8 cm)	Whole_panel	Speed of emergence	2	22552006	22.552	2.49e-06	5.6038	0.0675923	2.8
	mlid0014382355	MLM	Field	Stress (8 cm)	Whole_panel	Emergence (%)	2	22552006	22.552	6.88e-06	5.16241	0.0693152	2.8
mlid0014382359	mlid0014382359	MLM	Field	Stress (8 cm)	Whole_panel	Emergence (%)	2	22552016	22.552	1.37e-06	5.86328	0.0384031	3.2
	mlid0014382359	MLM	Field	Stress (8 cm)	Whole_panel	Speed of emergence	2	22552016	22.552	1.52e-06	5.81816	0.0675923	3
mlid0014382548	mlid0014382548	MLM	Field	Stress (8 cm)	Whole_panel	Emergence (%)	2	22552827	22.5528	9.69e-06	5.01368	0.083786	2.7
mlid0014382550	mlid0014382550	MLM	Field	Stress (8 cm)	Whole_panel	Emergence (%)	2	22552833	22.5528	9.69e-06	5.01368	0.083786	2.7
mlid0014382551	mlid0014382551	MLM	Field	Stress (8 cm)	Whole_panel	Emergence (%)	2	22552836	22.5528	9.69e-06	5.01368	0.083786	2.7
mlid0014382584	mlid0014382584	MLM	Field	Stress (8 cm)	Whole_panel	Emergence (%)	2	22552995	22.553	1.57e-06	5.8041	0.0384031	3.2
	mlid0014382584	MLM	Field	Stress (8 cm)	Whole_panel	Speed of emergence	2	22552995	22.553	1.9e-06	5.72125	0.0675923	2.9
mlid0014382730	mlid0014382730	MLM	Field	Stress (8 cm)	Whole_panel	Emergence (%)	2	22553368	22.5534	2.35e-06	5.62893	0.043561	3.1
	mlid0014382730	MLM	Field	Stress (8 cm)	Whole_panel	Speed of emergence	2	22553368	22.5534	4.22e-06	5.37469	0.0688653	2.7
mlid0014382738	mlid0014382738	MLM	Field	Stress (8 cm)	Whole_panel	Emergence (%)	2	22553385	22.5534	1.93e-06	5.71444	0.042917	3.1
	mlid0014382738	MLM	Field	Stress (8 cm)	Whole_panel	Speed of emergence	2	22553385	22.5534	2.09e-06	5.67985	0.0675923	2.9
mlid0014382790	mlid0014382790	MLM	Field	Stress (8 cm)	Whole_panel	Emergence (%)	2	22553581	22.5536	5.72e-07	6.2426	0.0384031	3.5
	mlid0014382790	MLM	Field	Stress (8 cm)	Whole_panel	Speed of emergence	2	22553581	22.5536	1.3e-06	5.88606	0.0675923	3
mlid0014382800	mlid0014382800	MLM	Field	Stress (8 cm)	Whole_panel	Emergence (%)	2	22553642	22.5536	8e-07	6.09691	0.0384031	3.4
	mlid0014382800	MLM	Field	Stress (8 cm)	Whole_panel	Speed of emergence	2	22553642	22.5536	9.96e-07	6.00174	0.0675923	3.1
mlid0014382804	mlid0014382804	MLM	Field	Stress (8 cm)	Whole_panel	Emergence (%)	2	22553669	22.5537	4.35e-06	5.36151	0.0534157	2.9
	mlid0014382804	MLM	Field	Stress (8 cm)	Whole_panel	Speed of emergence	2	22553669	22.5537	3.19e-06	5.49621	0.0675923	2.8
mlid0014382840	mlid0014382840	MLM	Field	Stress (8 cm)	Whole_panel	Emergence (%)	2	22553841	22.5538	6.75805e-07	6.17018	0.0494781	3.39247
mlid0014382910	mlid0014382910	MLM	Field	Stress (8 cm)	Whole_panel	Emergence (%)	2	22554160	22.5542	1.18599e-06	5.92592	0.0496168	3.23965
mlid0014382929	mlid0014382929	MLM	Field	Stress (8 cm)	Whole_panel	Emergence (%)	2	22554257	22.5543	7.77e-06	5.10958	0.0746639	2.8
	mlid0014382929	MLM	Field	Stress (8 cm)	Whole_panel	Speed of emergence	2	22554257	22.5543	7.74e-06	5.11126	0.0964466	2.6
mlid0014382930	mlid0014382930	MLM	Field	Stress (8 cm)	Whole_panel	Emergence (%)	2	22554280	22.5543	9.42e-06	5.02595	0.0837241	2.7
mlid0014382996	mlid0014382996	MLM	Field	Stress (8 cm)	Whole_panel	Emergence (%)	2	22554469	22.5545	1.57e-06	5.8041	0.0384031	3.2
	mlid0014382996	MLM	Field	Stress (8 cm)	Whole_panel	Speed of emergence	2	22554469	22.5545	1.58e-06	5.80134	0.0675923	3
mlid0014383002	mlid0014383002	MLM	Field	Stress (8 cm)	Whole_panel	Emergence (%)	2	22554488	22.5545	1.58e-06	5.80134	0.0384031	3.2
	mlid0014383002	MLM	Field	Stress (8 cm)	Whole_panel	Speed of emergence	2	22554488	22.5545	2.07e-06	5.68403	0.0675923	2.9
mlid0014383185	mlid0014383185	MLM	Field	Stress (8 cm)	Whole_panel	Emergence (%)	2	22555000	22.555	5.62e-07	6.25026	0.0384031	3.5
	mlid0014383185	MLM	Field	Stress (8 cm)	Whole_panel	Speed of emergence	2	22555000	22.555	1.99e-06	5.70115	0.0675923	2.9
mlid0014383257	mlid0014383257	MLM	Field	Stress (8 cm)	Whole_panel	Emergence (%)	2	22555199	22.5552	6.05e-07	6.21824	0.0384031	3.4
	mlid0014383257	MLM	Field	Stress (8 cm)	Whole_panel	Speed of emergence	2	22555199	22.5552	1.64e-06	5.78516	0.0675923	2.9
mlid0014383377	mlid0014383377	MLM	Field	Stress (8 cm)	Whole_panel	Emergence (%)	2	22555658	22.5557	2.18e-06	5.66154	0.043561	3.1
	mlid0014383377	MLM	Field	Stress (8 cm)	Whole_panel	Speed of emergence	2	22555658	22.5557	4.39e-06	5.35754	0.0690285	2.7
mlid0014383534	mlid0014383534	MLM	Field	Stress (8 cm)	Whole_panel	Emergence (%)	2	22556286	22.5563	1.25e-06	5.90309	0.0384031	3.2
	mlid0014383534	MLM	Field	Stress (8 cm)	Whole_panel	Speed of emergence	2	22556286	22.5563	3.26e-06	5.48678	0.0675923	2.8
mlid0014383556	mlid0014383556	MLM	Field	Stress (8 cm)	Whole_panel	Emergence (%)	2	22556420	22.5564	1.98e-06	5.70333	0.0432745	3.1
	mlid0014383556	MLM	Field	Stress (8 cm)	Whole_panel	Speed of emergence	2	22556420	22.5564	4.25e-06	5.37161	0.0688653	2.7
mlid0014384314	mlid0014384314	MLM	Field	Stress (8 cm)	Whole_panel	Emergence (%)	2	22558966	22.559	6.38e-06	5.19518	0.065947	2.8
mlid0014384323	mlid0014384323	MLM	Field	Stress (8 cm)	Whole_panel	Emergence (%)	2	22558976	22.559	2.33e-06	5.63264	0.043561	3.1
	mlid0014384323	MLM	Field	Stress (8 cm)	Whole_panel	Speed of emergence	2	22558976	22.559	4.3e-06	5.36653	0.0688653	2.7
mlid0014384349	mlid0014384349	MLM	Field	Stress (8 cm)	Whole_panel	Emergence (%)	2	22559056	22.5591	6.14e-07	6.21183	0.0384031	3.4
	mlid0014384349	MLM	Field	Stress (8 cm)	Whole_panel	Speed of emergence	2	22559056	22.5591	4.3e-06	5.36653	0.0688653	2.7
mlid0014384353	mlid0014384353	MLM	Field	Stress (8 cm)	Whole_panel	Emergence (%)	2	22559128	22.5591	1.54e-06	5.81248	0.0384031	3.2
	mlid0014384353	MLM	Field	Stress (8 cm)	Whole_panel	Speed of emergence	2	22559128	22.5591	2.59e-06	5.5867	0.0675923	2.8
mlid0014384369	mlid0014384369	MLM	Field	Stress (8 cm)	Whole_panel	Emergence (%)	2	22559361	22.5594	2.68e-06	5.57187	0.0438771	3
mlid0014384377	mlid0014384377	MLM	Field	Stress (8 cm)	Whole_panel	Emergence (%)	2	22559424	22.5594	1.99354e-06	5.70038	0.0503133	3.0991
mlid0014384386	mlid0014384386	MLM	Field	Stress (8 cm)	Whole_panel	Emergence (%)	2	22559472	22.5595	2.03e-06	5.6925	0.0432745	3.1
	mlid0014384386	MLM	Field	Stress (8 cm)	Whole_panel	Speed of emergence	2	22559472	22.5595	5.72e-06	5.2426	0.0778755	2.6
mlid0014384391	mlid0014384391	MLM	Field	Stress (8 cm)	Whole_panel	Emergence (%)	2	22559526	22.5595	4.70485e-06	5.32745	0.0556478	2.86789
mlid0014384416	mlid0014384416	MLM	Field	Stress (8 cm)	Whole_panel	Emergence (%)	2	22559645	22.5596	3.72e-06	5.42946	0.0492357	3
	mlid0014384416	MLM	Field	Stress (8 cm)	Whole_panel	Speed of emergence	2	22559645	22.5596	6.93e-06	5.15927	0.0886341	2.6
mlid0014384505	mlid0014384505	MLM	Field	Stress (8 cm)	Whole_panel	Emergence (%)	2	22560248	22.5602	1.12e-05	4.95078	0.0890904	2.7
mlid0014384520	mlid0014384520	MLM	Field	Stress (8 cm)	Whole_panel	Emergence (%)	2	22560376	22.5604	3.18e-06	5.49757	0.0458163	3
mlid0014384805	mlid0014384805	MLM	Field	Stress (8 cm)	Whole_panel	Emergence (%)	2	22561593	22.5616	1e-05	5	0.0849383	2.7
mlid0014384811	mlid0014384811	MLM	Field	Stress (8 cm)	Whole_panel	Emergence (%)	2	22561611	22.5616	9.37e-06	5.02826	0.0837241	2.7
mlid0014384833	mlid0014384833	MLM	Field	Stress (8 cm)	Whole_panel	Emergence (%)	2	22561755	22.5618	1.2e-05	4.92082	0.0922055	2.6
mlid0014384843	mlid0014384843	MLM	Field	Stress (8 cm)	Whole_panel	Emergence (%)	2	22561801	22.5618	9.37e-06	5.02826	0.0837241	2.7
mlid0014385230	mlid0014385230	MLM	Field	Stress (8 cm)	Whole_panel	Emergence (%)	2	22563965	22.564	1.12e-06	5.95078	0.0384031	3.3
	mlid0014385230	MLM	Field	Stress (8 cm)	Whole_panel	Speed of emergence	2	22563965	22.564	6.63e-06	5.17849	0.086984	2.6
mlid0014391747	mlid0014391747	MLM	Field	Stress (8 cm)	Whole_panel	Emergence (%)	2	22585316	22.5853	7.88577e-06	5.10316	0.0759757	2.72957
mlid0014392733	mlid0014392733	MLM	Field	Stress (8 cm)	Whole_panel	Emergence (%)	2	22588821	22.5888	6.17e-06	5.20971	0.0657983	2.8
mlid0014393429	mlid0014393429	MLM	Field	Stress (8 cm)	Whole_panel	Emergence (%)	2	22591053	22.5911	1.05e-05	4.97881	0.0867321	2.7
mlid0014394019	mlid0014394019	MLM	Field	Stress (8 cm)	Whole_panel	Emergence (%)	2	22593630	22.5936	1.19e-05	4.92445	0.0922055	2.6
mlid0014394240	mlid0014394240	MLM	Field	Stress (8 cm)	Whole_panel	Emergence (%)	2	22594494	22.5945	1.11e-05	4.95468	0.088771	2.7
mlid0014394476	mlid0014394476	MLM	Field	Stress (8 cm)	Whole_panel	Emergence (%)	2	22595526	22.5955	3.36e-06	5.47366	0.0464149	3
mlid0014394614	mlid0014394614	MLM	Field	Stress (8 cm)	Whole_panel	Emergence (%)	2	22596311	22.5963	1.03e-05	4.98716	0.0867321	2.7
mlid0014394686	mlid0014394686	MLM	Field	Stress (8 cm)	Whole_panel	Emergence (%)	2	22596824	22.5968	4.59e-06	5.33819	0.0557272	2.9
mlid0014394718	mlid0014394718	MLM	Field	Stress (8 cm)	Whole_panel	Emergence (%)	2	22596953	22.597	8.93e-06	5.04915	0.0827251	2.7
mlid0014394745	mlid0014394745	MLM	Field	Stress (8 cm)	Whole_panel	Emergence (%)	2	22597129	22.5971	1.83e-06	5.73755	0.041928	3.1
mlid0014394879	mlid0014394879	MLM	Field	Stress (8 cm)	Whole_panel	Emergence (%)	2	22597961	22.598	1.06e-05	4.97469	0.0867321	2.7
mlid0014394912	mlid0014394912	MLM	Field	Stress (8 cm)	Whole_panel	Emergence (%)	2	22598194	22.5982	1.54e-06	5.81248	0.0384031	3.2
	mlid0014394912	MLM	Field	Stress (8 cm)	Whole_panel	Speed of emergence	2	22598194	22.5982	3.86e-06	5.41341	0.0688653	2.7
mlid0014394922	mlid0014394922	MLM	Field	Stress (8 cm)	Whole_panel	Emergence (%)	2	22598247	22.5982	5.94e-06	5.22621	0.0646454	2.8
mlid0014395701	mlid0014395701	MLM	Field	Stress (8 cm)	Whole_panel	Emergence (%)	2	22604679	22.6047	9.24022e-06	5.03432	0.084546	2.68723
mlid0014400840	mlid0014400840	MLM	Field	Stress (8 cm)	Whole_panel	Emergence (%)	2	22621905	22.6219	4.36e-06	5.36051	0.0534157	2.9
mlid0014404129	mlid0014404129	MLM	Field	Stress (8 cm)	Whole_panel	Emergence (%)	2	22634145	22.6341	5.53e-06	5.25727	0.0635167	2.8
mlid0014404444	mlid0014404444	MLM	Field	Stress (8 cm)	Whole_panel	Speed of emergence	2	22635207	22.6352	4.15445e-06	5.38149	0.0719518	2.696
mlid0014406269	mlid0014406269	MLM	Field	Stress (8 cm)	Whole_panel	Emergence (%)	2	22643948	22.6439	5.83e-06	5.23433	0.0641256	2.8
mlid0014406615	mlid0014406615	MLM	Field	Stress (8 cm)	Whole_panel	Emergence (%)	2	22646092	22.6461	1.59e-06	5.7986	0.0384031	3.2
	mlid0014406615	MLM	Field	Stress (8 cm)	Whole_panel	Speed of emergence	2	22646092	22.6461	6.93e-06	5.15927	0.0886341	2.6
mlid0014406659	mlid0014406659	MLM	Field	Stress (8 cm)	Whole_panel	Emergence (%)	2	22646203	22.6462	9.37e-07	6.02826	0.0384031	3.3
	mlid0014406659	MLM	Field	Stress (8 cm)	Whole_panel	Speed of emergence	2	22646203	22.6462	3.38e-06	5.47108	0.0675923	2.8
mlid0014406667	mlid0014406667	MLM	Field	Stress (8 cm)	Whole_panel	Emergence (%)	2	22646224	22.6462	1.12e-06	5.95078	0.0384031	3.3
	mlid0014406667	MLM	Field	Stress (8 cm)	Whole_panel	Speed of emergence	2	22646224	22.6462	4.31e-06	5.36552	0.0688653	2.7
mlid0014406722	mlid0014406722	MLM	Field	Stress (8 cm)	Whole_panel	Emergence (%)	2	22646338	22.6463	8.01e-07	6.09637	0.0384031	3.4
	mlid0014406722	MLM	Field	Stress (8 cm)	Whole_panel	Speed of emergence	2	22646338	22.6463	5.03e-06	5.29843	0.0741997	2.7
mlid0014406862	mlid0014406862	MLM	Field	Stress (8 cm)	Whole_panel	Emergence (%)	2	22646840	22.6468	2.03e-06	5.6925	0.0432745	3.1
mlid0014406872	mlid0014406872	MLM	Field	Stress (8 cm)	Whole_panel	Emergence (%)	2	22646854	22.6469	5.35e-06	5.27165	0.0624218	2.9
mlid0014407249	mlid0014407249	MLM	Field	Stress (8 cm)	Whole_panel	Emergence (%)	2	22647952	22.648	3.34615e-06	5.47545	0.0530393	2.95947
mlid0014407389	mlid0014407389	MLM	Field	Stress (8 cm)	Whole_panel	Emergence (%)	2	22648464	22.6485	3.75e-06	5.42597	0.0492357	2.9
mlid0014407596	mlid0014407596	MLM	Field	Stress (8 cm)	Whole_panel	Emergence (%)	2	22649266	22.6493	2.64e-06	5.5784	0.0438771	3
mlid0014407609	mlid0014407609	MLM	Field	Stress (8 cm)	Whole_panel	Emergence (%)	2	22649311	22.6493	2.49e-06	5.6038	0.0436163	3.1
mlid0014407695	mlid0014407695	MLM	Field	Stress (8 cm)	Whole_panel	Emergence (%)	2	22649950	22.65	5.79e-06	5.23732	0.0641256	2.8
mlid0014407745	mlid0014407745	MLM	Field	Stress (8 cm)	Whole_panel	Emergence (%)	2	22650449	22.6504	5.79e-06	5.23732	0.0641256	2.8
mlid0014407874	mlid0014407874	MLM	Field	Stress (8 cm)	Whole_panel	Emergence (%)	2	22651773	22.6518	1.1e-05	4.95861	0.0884479	2.7
mlid0016678899	mlid0016678899	MLM	Field	Stress (8 cm)	Whole_panel	Shoot dry weight (g)	2	33848921	33.8489	2.28e-06	5.64207	0.0716463	3
mlid0025963750	mlid0025963750	MLM	Field	Stress (8 cm)	INDICA	Shoot dry weight (g)	4	4404501	4.4	8.99e-06	5.04624	0.0944188	8.7
mlid0026230401	mlid0026230401	MLM	Field	Stress (8 cm)	INDICA	Shoot dry weight (g)	4	5257503	5.3	2.15e-06	5.66756	0.0429431	10
mlid0026230404	mlid0026230404	MLM	Field	Stress (8 cm)	INDICA	Shoot dry weight (g)	4	5257523	5.3	2.15e-06	5.66756	0.0429431	10
mlid0026230425	mlid0026230425	MLM	Field	Stress (8 cm)	INDICA	Shoot dry weight (g)	4	5257643	5.3	7.09e-06	5.14935	0.0808051	8.9
mlid0026230435	mlid0026230435	MLM	Field	Stress (8 cm)	INDICA	Shoot dry weight (g)	4	5257697	5.3	7.09e-06	5.14935	0.0808051	8.9
mlid0026230436	mlid0026230436	MLM	Field	Stress (8 cm)	INDICA	Shoot dry weight (g)	4	5257717	5.3	7.09e-06	5.14935	0.0808051	8.9
mlid0026230437	mlid0026230437	MLM	Field	Stress (8 cm)	INDICA	Shoot dry weight (g)	4	5257723	5.3	7.09e-06	5.14935	0.0808051	8.9
mlid0026230438	mlid0026230438	MLM	Field	Stress (8 cm)	INDICA	Shoot dry weight (g)	4	5257751	5.3	7.09e-06	5.14935	0.0808051	8.9
mlid0026230443	mlid0026230443	MLM	Field	Stress (8 cm)	INDICA	Shoot dry weight (g)	4	5257796	5.3	7.09e-06	5.14935	0.0808051	8.9
mlid0026230484	mlid0026230484	MLM	Field	Stress (8 cm)	INDICA	Shoot dry weight (g)	4	5257943	5.3	2.15e-06	5.66756	0.0429431	10
mlid0026230495	mlid0026230495	MLM	Field	Stress (8 cm)	INDICA	Shoot dry weight (g)	4	5257995	5.3	7.09e-06	5.14935	0.0808051	8.9
mlid0026230501	mlid0026230501	MLM	Field	Stress (8 cm)	INDICA	Shoot dry weight (g)	4	5258035	5.3	7.09e-06	5.14935	0.0808051	8.9
mlid0026230507	mlid0026230507	MLM	Field	Stress (8 cm)	INDICA	Shoot dry weight (g)	4	5258067	5.3	7.09e-06	5.14935	0.0808051	8.9
mlid0026230510	mlid0026230510	MLM	Field	Stress (8 cm)	INDICA	Shoot dry weight (g)	4	5258092	5.3	7.09e-06	5.14935	0.0808051	8.9
mlid0026230536	mlid0026230536	MLM	Field	Stress (8 cm)	INDICA	Shoot dry weight (g)	4	5258230	5.3	7.09e-06	5.14935	0.0808051	8.9
mlid0026230552	mlid0026230552	MLM	Field	Stress (8 cm)	INDICA	Shoot dry weight (g)	4	5258431	5.3	7.09e-06	5.14935	0.0808051	8.9
mlid0026230559	mlid0026230559	MLM	Field	Stress (8 cm)	INDICA	Shoot dry weight (g)	4	5258464	5.3	7.09e-06	5.14935	0.0808051	8.9
mlid0026230561	mlid0026230561	MLM	Field	Stress (8 cm)	INDICA	Shoot dry weight (g)	4	5258492	5.3	7.09e-06	5.14935	0.0808051	8.9
mlid0026230576	mlid0026230576	MLM	Field	Stress (8 cm)	INDICA	Shoot dry weight (g)	4	5258550	5.3	7.09e-06	5.14935	0.0808051	8.9
mlid0026230634	mlid0026230634	MLM	Field	Stress (8 cm)	INDICA	Shoot dry weight (g)	4	5258913	5.3	7.09e-06	5.14935	0.0808051	8.9
mlid0026230674	mlid0026230674	MLM	Field	Stress (8 cm)	INDICA	Shoot dry weight (g)	4	5259155	5.3	7.09e-06	5.14935	0.0808051	8.9
mlid0026230739	mlid0026230739	MLM	Field	Stress (8 cm)	INDICA	Shoot dry weight (g)	4	5259316	5.3	7.09e-06	5.14935	0.0808051	8.9
mlid0026231045	mlid0026231045	MLM	Field	Stress (8 cm)	INDICA	Shoot dry weight (g)	4	5260696	5.3	7.09e-06	5.14935	0.0808051	8.9
mlid0026231058	mlid0026231058	MLM	Field	Stress (8 cm)	INDICA	Shoot dry weight (g)	4	5260751	5.3	7.09e-06	5.14935	0.0808051	8.9
mlid0026231091	mlid0026231091	MLM	Field	Stress (8 cm)	INDICA	Shoot dry weight (g)	4	5260860	5.3	8.16e-06	5.08831	0.0895547	8.8
mlid0026231308	mlid0026231308	MLM	Field	Stress (8 cm)	INDICA	Shoot dry weight (g)	4	5261648	5.3	7.09e-06	5.14935	0.0808051	8.9
mlid0026231408	mlid0026231408	MLM	Field	Stress (8 cm)	INDICA	Shoot dry weight (g)	4	5262010	5.3	7.09e-06	5.14935	0.0808051	8.9
mlid0026231451	mlid0026231451	MLM	Field	Stress (8 cm)	INDICA	Shoot dry weight (g)	4	5262176	5.3	4.84e-06	5.31515	0.0749653	9.3
mlid0026231452	mlid0026231452	MLM	Field	Stress (8 cm)	INDICA	Shoot dry weight (g)	4	5262179	5.3	4.84e-06	5.31515	0.0749653	9.3
mlid0026231942	mlid0026231942	MLM	Field	Stress (8 cm)	INDICA	Shoot dry weight (g)	4	5265049	5.26505	6.02012e-06	5.22039	0.0700653	9.13827
mlid0026231943	mlid0026231943	MLM	Field	Stress (8 cm)	INDICA	Shoot dry weight (g)	4	5265058	5.3	7.09e-06	5.14935	0.0808051	8.9
mlid0026231949	mlid0026231949	MLM	Field	Stress (8 cm)	INDICA	Shoot dry weight (g)	4	5265079	5.3	7.09e-06	5.14935	0.0808051	8.9
mlid0027727378	mlid0027727378	MLM	Field	Stress (8 cm)	INDICA	Shoot dry weight (g)	4	10933706	10.9337	8.18053e-06	5.08722	0.0844053	8.86407
mlid0027900690	mlid0027900690	MLM	Field	Stress (8 cm)	INDICA	Shoot dry weight (g)	4	11667588	11.7	6.66e-06	5.17653	0.0808051	9
mlid0029436447	mlid0029436447	MLM	Field	Stress (8 cm)	Whole_panel	Emergence (%)	4	17880267	17.8803	1.05989e-05	4.97474	0.0908062	2.65064
mlid0029482730	mlid0029482730	MLM	Field	Stress (8 cm)	Whole_panel	Emergence (%)	4	18035125	18.0351	9.51e-06	5.02182	0.0837241	2.7
mlid0029482733	mlid0029482733	MLM	Field	Stress (8 cm)	Whole_panel	Emergence (%)	4	18035133	18.0351	9.02321e-06	5.04464	0.0830829	2.69358
mlid0030871954	mlid0030871954	MLM	Field	Stress (8 cm)	INDICA	Shoot dry weight (g)	4	24590843	24.5908	7.23201e-06	5.14074	0.0765925	8.97414
mlid0030889997	mlid0030889997	MLM	Field	Stress (8 cm)	INDICA	Shoot dry weight (g)	4	24697440	24.6974	8.89716e-06	5.05075	0.0898869	8.78917
mlid0030902086	mlid0030902086	MLM	Field	Stress (8 cm)	INDICA	Shoot dry weight (g)	4	24742846	24.7	8.32e-06	5.07988	0.0905678	8.8
mlid0031961058	mlid0031961058	MLM	Field	Stress (8 cm)	Aus	Emergence (%)	4	30468187	30.5	1.13e-06	5.94692	0.0523843	16.2
mlid0037685075	mlid0037685075	MLM	Field	Stress (8 cm)	Whole_panel	Shoot dry weight (g)	5	19750012	19.75	4.01e-06	5.39686	0.0999808	2.8
mlid0038925634	mlid0038925634	MLM	Field	Stress (8 cm)	Aus	Emergence (%)	5	25808603	25.8086	1.84574e-06	5.73383	0.0463021	15.5452
mlid0038926320	mlid0038926320	MLM	Field	Stress (8 cm)	Aus	Emergence (%)	5	25813383	25.8	4.15e-06	5.38195	0.0523843	14.4
mlid0038926535	mlid0038926535	MLM	Field	Stress (8 cm)	Aus	Emergence (%)	5	25814892	25.8	1.32e-06	5.87943	0.0523843	16
mlid0038928918	mlid0038928918	MLM	Field	Stress (8 cm)	Aus	Emergence (%)	5	25830345	25.8303	2.8992e-06	5.53772	0.0463021	14.9047
mlid0038930172	mlid0038930172	MLM	Field	Stress (8 cm)	Aus	Emergence (%)	5	25836230	25.8	7.66e-06	5.11577	0.0745536	13.5
mlid0038955155	mlid0038955155	MLM	Field	Stress (8 cm)	Aus	Emergence (%)	5	25966144	25.9661	2.14262e-06	5.66906	0.0463021	15.3331
mlid0038955893	mlid0038955893	MLM	Field	Stress (8 cm)	Aus	Emergence (%)	5	25970404	26	1.09e-05	4.96257	0.099464	13.1
mlid0038970541	mlid0038970541	MLM	Field	Stress (8 cm)	Aus	Emergence (%)	5	26052325	26.0523	1.03706e-05	4.9842	0.0882299	13.1236
mlid0038970739	mlid0038970739	MLM	Field	Stress (8 cm)	Aus	Emergence (%)	5	26054592	26.1	4.35e-06	5.36151	0.0523843	14.3
mlid0038971059	mlid0038971059	MLM	Field	Stress (8 cm)	Aus	Emergence (%)	5	26058167	26.0582	7.33899e-06	5.13436	0.0659066	13.6029
mlid0039149405	mlid0039149405	MLM	Field	Stress (8 cm)	Aus	Emergence (%)	5	27021062	27.0211	5.83035e-06	5.23431	0.0554384	13.9235
mlid0039149417	mlid0039149417	MLM	Field	Stress (8 cm)	Aus	Emergence (%)	5	27021149	27	5.4e-06	5.26761	0.0549241	14
mlid0039151838	mlid0039151838	MLM	Field	Stress (8 cm)	Aus	Emergence (%)	5	27031194	27	5.42e-06	5.266	0.0549241	14
mlid0039298368	mlid0039298368	MLM	Field	Stress (8 cm)	Aus	Emergence (%)	5	27858928	27.9	3.23e-06	5.4908	0.0523843	14.8
mlid0041923212	mlid0041923212	MLM	Field	Stress (8 cm)	INDICA	Shoot dry weight (g)	6	10069930	10.1	2.42e-06	5.61618	0.0444714	9.9
mlid0042435796	mlid0042435796	MLM	Field	Stress (8 cm)	Aus	Emergence (%)	6	12046259	12	4.37e-06	5.35952	0.0523843	14.3
mlid0045606033	mlid0045606033	MLM	Field	Stress (8 cm)	Aus	Emergence (%)	6	24465813	24.5	4.19e-06	5.37779	0.0523843	14.4
mlid0045621374	mlid0045621374	MLM	Field	Stress (8 cm)	Aus	Emergence (%)	6	24535621	24.5	1.13e-06	5.94692	0.0523843	16.2
mlid0045624817	mlid0045624817	MLM	Field	Stress (8 cm)	Aus	Emergence (%)	6	24558846	24.6	1.13e-06	5.94692	0.0523843	16.2
mlid0047351824	mlid0047351824	MLM	Field	Stress (8 cm)	Whole_panel	Emergence (%)	7	2014178	2.01418	1.14e-05	4.9431	0.0898437	2.6
mlid0049755165	mlid0049755165	MLM	Field	Stress (8 cm)	Aus	Emergence (%)	7	11882315	11.9	3.69e-06	5.43297	0.0523843	14.6
mlid0051610551	mlid0051610551	MLM	Field	Stress (8 cm)	Whole_panel	Emergence (%)	7	19040602	19.0406	4.07e-06	5.39041	0.0520751	2.9
mlid0051837760	mlid0051837760	MLM	Field	Stress (8 cm)	Whole_panel	Emergence (%)	7	20048163	20.0482	1.29e-05	4.88941	0.094483	2.6
mlid0051838018	mlid0051838018	MLM	Field	Stress (8 cm)	Whole_panel	Emergence (%)	7	20049258	20.0493	9.93e-06	5.00305	0.0848306	2.7
mlid0054688205	mlid0054688205	MLM	Field	Stress (8 cm)	Aus	Emergence (%)	8	4135235	4.1	8.09e-06	5.09205	0.0776866	13.5
mlid0055075459	mlid0055075459	MLM	Field	Stress (8 cm)	Aus	Emergence (%)	8	5779990	5.8	3.93e-06	5.40561	0.0523843	14.5
mlid0065430098	mlid0065430098	MLM	Field	Stress (8 cm)	Aus	Emergence (%)	9	19069320	19.1	9.34e-07	6.02965	0.0523843	16.5
mlid0065561616	mlid0065561616	MLM	Test-tube	NA	Whole_panel	Mesocotyl length (cm)	9	19796152	19.7962	7.29e-08	7.13727	0.0535466	3.2
mlid0065562882	mlid0065562882	MLM	Test-tube	NA	Whole_panel	Mesocotyl length (cm)	9	19803998	19.804	4.7e-08	7.3279	0.0535466	3.3
mlid0066458929	mlid0066458929	MLM	Field	Stress (8 cm)	Aus	Emergence (%)	10	1110710	1.1	1.13e-06	5.94692	0.0523843	16.2
mlid0066475052	mlid0066475052	MLM	Field	Stress (8 cm)	Aus	Emergence (%)	10	1170980	1.2	2.24e-06	5.64975	0.0523843	15.3
mlid0067181774	mlid0067181774	MLM	Field	Stress (8 cm)	Whole_panel	Emergence (%)	10	3614795	3.61479	1.22e-05	4.91364	0.0926041	2.6
mlid0068889536	mlid0068889536	MLM	Field	Stress (8 cm)	Aus	Emergence (%)	10	9582299	9.6	4.83e-06	5.31605	0.0523843	14.2
mlid0072113752	mlid0072113752	MLM	Field	Stress (8 cm)	Aus	Emergence (%)	11	1347537	1.34754	3.97992e-07	6.40013	0.0277686	17.758
mlid0072119419	mlid0072119419	MLM	Field	Stress (8 cm)	Aus	Emergence (%)	11	1377491	1.4	2.67e-06	5.57349	0.0523843	15
mlid0072121618	mlid0072121618	MLM	Field	Stress (8 cm)	Aus	Emergence (%)	11	1393637	1.39364	7.39863e-06	5.13085	0.0660346	13.5916
mlid0072207246	mlid0072207246	MLM	Field	Stress (8 cm)	Aus	Emergence (%)	11	1903914	1.9	2.82e-06	5.54975	0.0523843	15
mlid0076044576	mlid0076044576	MLM	Field	Stress (8 cm)	Whole_panel	Shoot dry weight (g)	11	17001103	17.0011	2.83749e-06	5.54707	0.0688003	2.92868
mlid0076142304	mlid0076142304	MLM	Field	Stress (8 cm)	INDICA	Shoot dry weight (g)	11	17348721	17.3	1e-06	6	0.0272552	10.7
mlid0076142588	mlid0076142588	MLM	Field	Stress (8 cm)	INDICA	Shoot dry weight (g)	11	17349611	17.3	5.17e-07	6.28651	0.0180818	11.3
mlid0076142589	mlid0076142589	MLM	Field	Stress (8 cm)	INDICA	Shoot dry weight (g)	11	17349622	17.3496	1.84248e-07	6.7346	0.0111686	12.3296
mlid0076142897	mlid0076142897	MLM	Field	Stress (8 cm)	INDICA	Shoot dry weight (g)	11	17350521	17.4	3.68e-06	5.43415	0.0622044	9.5
mlid0076143739	mlid0076143739	MLM	Field	Stress (8 cm)	INDICA	Shoot dry weight (g)	11	17354813	17.4	3.25e-07	6.48812	0.0163552	11.7
mlid0076143945	mlid0076143945	MLM	Field	Stress (8 cm)	Aus	Emergence (%)	11	17355683	17.4	2.32e-06	5.63451	0.0523843	15.2
mlid0076143976	mlid0076143976	MLM	Field	Stress (8 cm)	INDICA	Shoot dry weight (g)	11	17355781	17.4	1.15e-06	5.9393	0.0292292	10.6
mlid0076144123	mlid0076144123	MLM	Field	Stress (8 cm)	Aus	Emergence (%)	11	17356086	17.4	3.95e-06	5.4034	0.0523843	14.5
mlid0076151844	mlid0076151844	MLM	Field	Stress (8 cm)	INDICA	Shoot dry weight (g)	11	17376926	17.3769	4.54582e-08	7.34239	0.0106212	13.6473
mlid0076151863	mlid0076151863	MLM	Field	Stress (8 cm)	INDICA	Shoot dry weight (g)	11	17376997	17.4	3.97e-07	6.40121	0.0167002	11.5
mlid0076152354	mlid0076152354	MLM	Field	Stress (8 cm)	Whole_panel	Shoot dry weight (g)	11	17377965	17.378	2.13e-06	5.67162	0.0705216	3
mlid0076152450	mlid0076152450	MLM	Field	Stress (8 cm)	INDICA	Shoot dry weight (g)	11	17378378	17.4	3.45e-07	6.46218	0.0163552	11.7
mlid0076153082	mlid0076153082	MLM	Field	Stress (8 cm)	Whole_panel	Shoot dry weight (g)	11	17380361	17.3804	2.79e-06	5.5544	0.0835871	2.9
mlid0076153123	mlid0076153123	MLM	Field	Stress (8 cm)	INDICA	Shoot dry weight (g)	11	17380583	17.4	3.21e-08	7.49349	0.0151364	13.9
mlid0076153174	mlid0076153174	MLM	Field	Stress (8 cm)	Whole_panel	Shoot dry weight (g)	11	17380966	17.381	2.1e-06	5.67778	0.0705216	3
mlid0076153175	mlid0076153175	MLM	Field	Stress (8 cm)	Whole_panel	Shoot dry weight (g)	11	17380992	17.381	2.1e-06	5.67778	0.0705216	3
mlid0076153179	mlid0076153179	MLM	Field	Stress (8 cm)	Whole_panel	Shoot dry weight (g)	11	17381005	17.381	2.84e-06	5.54668	0.0835871	2.9
mlid0076153278	mlid0076153278	MLM	Field	Stress (8 cm)	INDICA	Shoot dry weight (g)	11	17382133	17.3821	8.22473e-08	7.08488	0.0106212	13.0865
mlid0076153632	mlid0076153632	MLM	Field	Stress (8 cm)	INDICA	Shoot dry weight (g)	11	17384394	17.4	5.14e-07	6.28904	0.0180818	11.3
mlid0076153654	mlid0076153654	MLM	Field	Stress (8 cm)	INDICA	Shoot dry weight (g)	11	17384477	17.4	4.27e-07	6.36957	0.0169492	11.5
mlid0076153683	mlid0076153683	MLM	Field	Stress (8 cm)	INDICA	Shoot dry weight (g)	11	17384619	17.4	2.54e-06	5.59517	0.0454867	9.8
mlid0076153698	mlid0076153698	MLM	Field	Stress (8 cm)	INDICA	Shoot dry weight (g)	11	17384723	17.4	3.19e-07	6.49621	0.0163552	11.7
mlid0076153700	mlid0076153700	MLM	Field	Stress (8 cm)	INDICA	Shoot dry weight (g)	11	17384739	17.4	5.14e-06	5.28904	0.0786357	9.2
mlid0076153764	mlid0076153764	MLM	Field	Stress (8 cm)	INDICA	Shoot dry weight (g)	11	17384918	17.4	2.84e-07	6.54668	0.0163552	11.8
mlid0076153779	mlid0076153779	MLM	Field	Stress (8 cm)	INDICA	Shoot dry weight (g)	11	17384988	17.4	2.05e-07	6.68825	0.0158983	12.1
mlid0076153785	mlid0076153785	MLM	Field	Stress (8 cm)	INDICA	Shoot dry weight (g)	11	17385015	17.4	2.52e-07	6.5986	0.0160924	11.9
mlid0076153843	mlid0076153843	MLM	Field	Stress (8 cm)	INDICA	Shoot dry weight (g)	11	17385226	17.4	8.13e-07	6.08991	0.0244014	10.9
mlid0076153912	mlid0076153912	MLM	Field	Stress (8 cm)	INDICA	Shoot dry weight (g)	11	17385748	17.4	2.6e-06	5.58503	0.0455734	9.8
mlid0076153927	mlid0076153927	MLM	Field	Stress (8 cm)	INDICA	Shoot dry weight (g)	11	17385844	17.4	2.5e-06	5.60206	0.0454423	9.9
mlid0076153951	mlid0076153951	MLM	Field	Stress (8 cm)	INDICA	Shoot dry weight (g)	11	17386121	17.4	1.65e-06	5.78252	0.0367417	10.2
mlid0076153969	mlid0076153969	MLM	Field	Stress (8 cm)	INDICA	Shoot dry weight (g)	11	17386224	17.3862	8.66867e-07	6.06205	0.0204289	10.8957
mlid0076153999	mlid0076153999	MLM	Field	Stress (8 cm)	INDICA	Shoot dry weight (g)	11	17386345	17.4	1.35e-06	5.86967	0.0329729	10.4
mlid0076154013	mlid0076154013	MLM	Field	Stress (8 cm)	INDICA	Shoot dry weight (g)	11	17386569	17.4	6.27e-07	6.20273	0.0209559	11.1
mlid0076154029	mlid0076154029	MLM	Field	Stress (8 cm)	INDICA	Shoot dry weight (g)	11	17386634	17.4	3.72e-07	6.42946	0.0165708	11.6
mlid0076154043	mlid0076154043	MLM	Field	Stress (8 cm)	INDICA	Shoot dry weight (g)	11	17386734	17.4	3.72e-07	6.42946	0.0165708	11.6
mlid0076154050	mlid0076154050	MLM	Field	Stress (8 cm)	INDICA	Shoot dry weight (g)	11	17386792	17.3868	7.85784e-07	6.1047	0.0200556	10.9859
mlid0076154058	mlid0076154058	MLM	Field	Stress (8 cm)	INDICA	Shoot dry weight (g)	11	17386838	17.4	6.87e-07	6.16304	0.0210277	11
mlid0076154102	mlid0076154102	MLM	Field	Stress (8 cm)	INDICA	Shoot dry weight (g)	11	17387081	17.4	6.87e-07	6.16304	0.0210277	11
mlid0076154124	mlid0076154124	MLM	Field	Stress (8 cm)	INDICA	Shoot dry weight (g)	11	17387187	17.4	9.65e-07	6.01547	0.0267577	10.7
mlid0076154127	mlid0076154127	MLM	Field	Stress (8 cm)	INDICA	Shoot dry weight (g)	11	17387199	17.3872	2.06271e-07	6.68556	0.0115417	12.2242
mlid0076154187	mlid0076154187	MLM	Field	Stress (8 cm)	INDICA	Shoot dry weight (g)	11	17387459	17.4	9.4e-06	5.02687	0.0972969	8.7
mlid0076154258	mlid0076154258	MLM	Field	Stress (8 cm)	INDICA	Shoot dry weight (g)	11	17387952	17.4	8.4e-06	5.07572	0.0908248	8.8
mlid0076154277	mlid0076154277	MLM	Field	Stress (8 cm)	INDICA	Shoot dry weight (g)	11	17388070	17.4	7.73e-06	5.11182	0.0854607	8.8
mlid0076154425	mlid0076154425	MLM	Field	Stress (8 cm)	INDICA	Shoot dry weight (g)	11	17388960	17.4	5.78e-06	5.23807	0.0808051	9.1
mlid0076154451	mlid0076154451	MLM	Field	Stress (8 cm)	INDICA	Shoot dry weight (g)	11	17389269	17.4	1.28e-06	5.89279	0.0319695	10.5
mlid0076154567	mlid0076154567	MLM	Field	Stress (8 cm)	INDICA	Shoot dry weight (g)	11	17389871	17.4	2.58e-06	5.58838	0.0455734	9.8
mlid0076154686	mlid0076154686	MLM	Field	Stress (8 cm)	INDICA	Shoot dry weight (g)	11	17390358	17.4	2.31e-06	5.63639	0.0429431	9.9
mlid0076154692	mlid0076154692	MLM	Field	Stress (8 cm)	INDICA	Shoot dry weight (g)	11	17390387	17.4	3.81e-06	5.41908	0.0629651	9.5
mlid0076154699	mlid0076154699	MLM	Field	Stress (8 cm)	INDICA	Shoot dry weight (g)	11	17390429	17.4	2.31e-06	5.63639	0.0429431	9.9
mlid0076154700	mlid0076154700	MLM	Field	Stress (8 cm)	INDICA	Shoot dry weight (g)	11	17390432	17.4	2.31e-06	5.63639	0.0429431	9.9
mlid0076154702	mlid0076154702	MLM	Field	Stress (8 cm)	INDICA	Shoot dry weight (g)	11	17390445	17.4	2.31e-06	5.63639	0.0429431	9.9
mlid0076154946	mlid0076154946	MLM	Field	Stress (8 cm)	INDICA	Shoot dry weight (g)	11	17391356	17.4	5.16e-07	6.28735	0.0180818	11.3
mlid0076155869	mlid0076155869	MLM	Field	Stress (8 cm)	INDICA	Shoot dry weight (g)	11	17394364	17.4	1.89e-07	6.72354	0.0154502	12.2
mlid0076155991	mlid0076155991	MLM	Field	Stress (8 cm)	INDICA	Shoot dry weight (g)	11	17394609	17.4	1.4e-06	5.85387	0.0337098	10.4
mlid0076158497	mlid0076158497	MLM	Field	Stress (8 cm)	INDICA	Shoot dry weight (g)	11	17402009	17.402	6.35846e-07	6.19665	0.0192716	11.1806
mlid0076158527	mlid0076158527	MLM	Field	Stress (8 cm)	INDICA	Shoot dry weight (g)	11	17402062	17.4	4.93e-07	6.30715	0.0180818	11.3
mlid0076162774	mlid0076162774	MLM	Field	Stress (8 cm)	INDICA	Shoot dry weight (g)	11	17418361	17.4184	4.12732e-06	5.38433	0.0625467	9.47729
mlid0076167580	mlid0076167580	MLM	Field	Stress (8 cm)	INDICA	Shoot dry weight (g)	11	17431506	17.4	6.85e-06	5.16431	0.0808051	9
mlid0076167594	mlid0076167594	MLM	Field	Stress (8 cm)	INDICA	Shoot dry weight (g)	11	17431561	17.4	9.1e-07	6.04096	0.0257295	10.8
	mlid0076167594	MLM	Field	Stress (8 cm)	Whole_panel	Shoot dry weight (g)	11	17431561	17.4316	5.02e-07	6.2993	0.0295066	3.4
mlid0076167596	mlid0076167596	MLM	Field	Stress (8 cm)	INDICA	Shoot dry weight (g)	11	17431565	17.4	4.09e-07	6.38828	0.0167002	11.5
	mlid0076167596	MLM	Field	Stress (8 cm)	Whole_panel	Shoot dry weight (g)	11	17431565	17.4316	3.47e-07	6.45967	0.02732	3.5
mlid0076167598	mlid0076167598	MLM	Field	Stress (8 cm)	INDICA	Shoot dry weight (g)	11	17431577	17.4	1.14e-06	5.9431	0.0292292	10.6
mlid0076167605	mlid0076167605	MLM	Field	Stress (8 cm)	Whole_panel	Shoot dry weight (g)	11	17431641	17.4316	8.08e-07	6.09259	0.0382926	3.3
mlid0076167607	mlid0076167607	MLM	Field	Stress (8 cm)	Whole_panel	Shoot dry weight (g)	11	17431648	17.4316	8.08e-07	6.09259	0.0382926	3.3
mlid0076167609	mlid0076167609	MLM	Field	Stress (8 cm)	Whole_panel	Shoot dry weight (g)	11	17431663	17.4317	1.07e-07	6.97062	0.014898	3.8
mlid0076167613	mlid0076167613	MLM	Field	Stress (8 cm)	INDICA	Shoot dry weight (g)	11	17431672	17.4	1.34e-07	6.8729	0.0151364	12.5
mlid0076167619	mlid0076167619	MLM	Field	Stress (8 cm)	Whole_panel	Shoot dry weight (g)	11	17431692	17.4317	9.19e-08	7.03668	0.014898	3.8
	mlid0076167619	MLM	Field	Stress (8 cm)	INDICA	Shoot dry weight (g)	11	17431692	17.4	1.6e-07	6.79588	0.0154502	12.4
mlid0076167624	mlid0076167624	MLM	Field	Stress (8 cm)	Whole_panel	Shoot dry weight (g)	11	17431714	17.4317	8.53e-08	7.06905	0.014898	3.9
mlid0076167629	mlid0076167629	MLM	Field	Stress (8 cm)	Whole_panel	Shoot dry weight (g)	11	17431732	17.4317	9.03e-08	7.04431	0.014898	3.8
mlid0076167639	mlid0076167639	MLM	Field	Stress (8 cm)	INDICA	Shoot dry weight (g)	11	17431784	17.4	3.76e-06	5.42481	0.0628532	9.5
mlid0076167645	mlid0076167645	MLM	Field	Stress (8 cm)	INDICA	Shoot dry weight (g)	11	17431818	17.4318	9.5007e-08	7.02224	0.0106212	12.9506
mlid0076167653	mlid0076167653	MLM	Field	Stress (8 cm)	Whole_panel	Shoot dry weight (g)	11	17431822	17.4318	5.54407e-08	7.25617	0.00848282	3.97733
mlid0076167655	mlid0076167655	MLM	Field	Stress (8 cm)	Whole_panel	Shoot dry weight (g)	11	17431840	17.4318	3.28e-08	7.48413	0.014898	4.1
mlid0076167701	mlid0076167701	MLM	Field	Stress (8 cm)	Whole_panel	Shoot dry weight (g)	11	17431970	17.432	2.08e-06	5.68194	0.0705216	3
	mlid0076167701	MLM	Field	Stress (8 cm)	INDICA	Shoot dry weight (g)	11	17431970	17.4	9.1e-06	5.04096	0.0949124	8.7
mlid0076167725	mlid0076167725	MLM	Field	Stress (8 cm)	INDICA	Shoot dry weight (g)	11	17432026	17.4	1.19e-07	6.92445	0.0151364	12.6
mlid0076167766	mlid0076167766	MLM	Field	Stress (8 cm)	INDICA	Shoot dry weight (g)	11	17432104	17.4	1.51e-07	6.82102	0.0154502	12.4
mlid0076167854	mlid0076167854	MLM	Field	Stress (8 cm)	INDICA	Shoot dry weight (g)	11	17432261	17.4	6.54e-06	5.18442	0.0808051	9
mlid0076167855	mlid0076167855	MLM	Field	Stress (8 cm)	Whole_panel	Shoot dry weight (g)	11	17432262	17.4323	1.08e-06	5.96658	0.0463202	3.2
mlid0076167856	mlid0076167856	MLM	Field	Stress (8 cm)	INDICA	Shoot dry weight (g)	11	17432265	17.4	1.89e-06	5.72354	0.0403237	10.1
mlid0076167858	mlid0076167858	MLM	Field	Stress (8 cm)	INDICA	Shoot dry weight (g)	11	17432268	17.4	1.51e-06	5.82102	0.0347259	10.3
mlid0076167860	mlid0076167860	MLM	Field	Stress (8 cm)	Whole_panel	Shoot dry weight (g)	11	17432277	17.4323	4.08e-07	6.38934	0.0280615	3.4
mlid0076167870	mlid0076167870	MLM	Field	Stress (8 cm)	Whole_panel	Shoot dry weight (g)	11	17432296	17.4323	1.1e-06	5.95861	0.0463202	3.2
mlid0076167871	mlid0076167871	MLM	Field	Stress (8 cm)	Whole_panel	Shoot dry weight (g)	11	17432298	17.4323	1.1e-06	5.95861	0.0463202	3.2
mlid0076167877	mlid0076167877	MLM	Field	Stress (8 cm)	INDICA	Shoot dry weight (g)	11	17432312	17.4	2.78e-07	6.55596	0.0163552	11.9
mlid0076167878	mlid0076167878	MLM	Field	Stress (8 cm)	Whole_panel	Shoot dry weight (g)	11	17432315	17.4323	1.78e-07	6.74958	0.0186976	3.7
mlid0076167886	mlid0076167886	MLM	Field	Stress (8 cm)	INDICA	Shoot dry weight (g)	11	17432348	17.4	9.45e-08	7.02457	0.0151364	12.9
mlid0076167894	mlid0076167894	MLM	Field	Stress (8 cm)	Whole_panel	Shoot dry weight (g)	11	17432381	17.4324	6.19e-08	7.20831	0.014898	3.9
mlid0076167908	mlid0076167908	MLM	Field	Stress (8 cm)	Whole_panel	Shoot dry weight (g)	11	17432414	17.4324	1.11e-07	6.95468	0.014898	3.8
mlid0076167920	mlid0076167920	MLM	Field	Stress (8 cm)	Whole_panel	Shoot dry weight (g)	11	17432442	17.4324	7.18e-08	7.14388	0.014898	3.9
mlid0076167977	mlid0076167977	MLM	Field	Stress (8 cm)	Whole_panel	Shoot dry weight (g)	11	17432587	17.4326	1.35e-06	5.86967	0.0535368	3.1
mlid0076167987	mlid0076167987	MLM	Field	Stress (8 cm)	INDICA	Shoot dry weight (g)	11	17432622	17.4	8.44e-07	6.07366	0.0248012	10.8
mlid0076167988	mlid0076167988	MLM	Field	Stress (8 cm)	INDICA	Shoot dry weight (g)	11	17432627	17.4	6.73e-07	6.17198	0.0210277	11
mlid0076168012	mlid0076168012	MLM	Field	Stress (8 cm)	INDICA	Shoot dry weight (g)	11	17432689	17.4	4.07e-07	6.39041	0.0167002	11.5
	mlid0076168012	MLM	Field	Stress (8 cm)	Whole_panel	Shoot dry weight (g)	11	17432689	17.4327	3.53e-07	6.45223	0.02732	3.5
mlid0076168038	mlid0076168038	MLM	Field	Stress (8 cm)	INDICA	Shoot dry weight (g)	11	17432808	17.4	1.89e-07	6.72354	0.0154502	12.2
	mlid0076168038	MLM	Field	Stress (8 cm)	Whole_panel	Shoot dry weight (g)	11	17432808	17.4328	1.63e-07	6.78781	0.0184338	3.7
mlid0076168045	mlid0076168045	MLM	Field	Stress (8 cm)	INDICA	Shoot dry weight (g)	11	17432826	17.4	1.79e-07	6.74715	0.0154502	12.3
	mlid0076168045	MLM	Field	Stress (8 cm)	Whole_panel	Shoot dry weight (g)	11	17432826	17.4328	2.61e-07	6.58336	0.0240059	3.6
mlid0076168067	mlid0076168067	MLM	Field	Stress (8 cm)	Whole_panel	Shoot dry weight (g)	11	17432889	17.4329	9.19e-08	7.03668	0.014898	3.8
	mlid0076168067	MLM	Field	Stress (8 cm)	INDICA	Shoot dry weight (g)	11	17432889	17.4	1.33e-07	6.87615	0.0151364	12.5
mlid0076168072	mlid0076168072	MLM	Field	Stress (8 cm)	INDICA	Shoot dry weight (g)	11	17432903	17.4	2.24e-06	5.64975	0.0429431	10
mlid0076168090	mlid0076168090	MLM	Field	Stress (8 cm)	INDICA	Shoot dry weight (g)	11	17432949	17.4	7.95e-08	7.09963	0.0151364	13
mlid0076168099	mlid0076168099	MLM	Field	Stress (8 cm)	Whole_panel	Shoot dry weight (g)	11	17432961	17.433	2.66e-08	7.57512	0.014898	4.2
mlid0076168113	mlid0076168113	MLM	Field	Stress (8 cm)	INDICA	Shoot dry weight (g)	11	17433008	17.4	1.46e-06	5.83565	0.0345611	10.3
	mlid0076168113	MLM	Field	Stress (8 cm)	Whole_panel	Shoot dry weight (g)	11	17433008	17.433	9.67e-07	6.01457	0.0444192	3.2
mlid0076168135	mlid0076168135	MLM	Field	Stress (8 cm)	INDICA	Shoot dry weight (g)	11	17433086	17.4	2.19e-06	5.65956	0.0429431	10
	mlid0076168135	MLM	Field	Stress (8 cm)	Whole_panel	Shoot dry weight (g)	11	17433086	17.4331	2.29e-06	5.64016	0.0716463	3
mlid0076168177	mlid0076168177	MLM	Field	Stress (8 cm)	Whole_panel	Shoot dry weight (g)	11	17433141	17.4331	1.91e-06	5.71897	0.070291	3
mlid0076168179	mlid0076168179	MLM	Field	Stress (8 cm)	INDICA	Shoot dry weight (g)	11	17433144	17.4	3.03e-06	5.51856	0.0517699	9.7
	mlid0076168179	MLM	Field	Stress (8 cm)	Whole_panel	Shoot dry weight (g)	11	17433144	17.4331	1.91e-06	5.71897	0.070291	3
mlid0076168252	mlid0076168252	MLM	Field	Stress (8 cm)	INDICA	Shoot dry weight (g)	11	17433507	17.4	5.58e-06	5.25337	0.0808051	9.1
mlid0076168257	mlid0076168257	MLM	Field	Stress (8 cm)	INDICA	Shoot dry weight (g)	11	17433537	17.4	1.03e-06	5.98716	0.0272552	10.7
mlid0076168261	mlid0076168261	MLM	Field	Stress (8 cm)	INDICA	Shoot dry weight (g)	11	17433549	17.4	1.87e-06	5.72816	0.0403237	10.1
mlid0076168311	mlid0076168311	MLM	Field	Stress (8 cm)	Whole_panel	Shoot dry weight (g)	11	17433825	17.4338	4.48e-08	7.34872	0.014898	4
mlid0076168332	mlid0076168332	MLM	Field	Stress (8 cm)	Whole_panel	Shoot dry weight (g)	11	17433900	17.4339	1.31e-07	6.88273	0.0160331	3.7
mlid0076168382	mlid0076168382	MLM	Field	Stress (8 cm)	INDICA	Shoot dry weight (g)	11	17434032	17.4	9.67e-08	7.01457	0.0151364	12.8
mlid0076168383	mlid0076168383	MLM	Field	Stress (8 cm)	INDICA	Shoot dry weight (g)	11	17434033	17.4	1.18e-07	6.92812	0.0151364	12.6
mlid0076168392	mlid0076168392	MLM	Field	Stress (8 cm)	INDICA	Shoot dry weight (g)	11	17434053	17.4	5.44e-08	7.2644	0.0151364	13.4
mlid0076168442	mlid0076168442	MLM	Field	Stress (8 cm)	INDICA	Shoot dry weight (g)	11	17434332	17.4	5e-07	6.30103	0.0180818	11.3
mlid0076168450	mlid0076168450	MLM	Field	Stress (8 cm)	INDICA	Shoot dry weight (g)	11	17434400	17.4	2.5e-08	7.60206	0.0151364	14.1
mlid0076168458	mlid0076168458	MLM	Field	Stress (8 cm)	Whole_panel	Shoot dry weight (g)	11	17434435	17.4344	1.0556e-08	7.9765	0.0043597	4.42742
	mlid0076168458	MLM	Field	Stress (8 cm)	INDICA	Shoot dry weight (g)	11	17434435	17.4344	1.12833e-08	7.94756	0.0103484	14.9797
mlid0076168461	mlid0076168461	MLM	Field	Stress (8 cm)	INDICA	Shoot dry weight (g)	11	17434468	17.4	2.1e-08	7.67778	0.0151364	14.3
mlid0076168493	mlid0076168493	MLM	Field	Stress (8 cm)	INDICA	Shoot dry weight (g)	11	17434626	17.4	7.43e-08	7.12901	0.0151364	13.1
mlid0076170034	mlid0076170034	MLM	Field	Stress (8 cm)	INDICA	Shoot dry weight (g)	11	17441122	17.4	9.8e-06	5.00877	0.0993095	8.6
mlid0076170508	mlid0076170508	MLM	Field	Stress (8 cm)	INDICA	Shoot dry weight (g)	11	17442847	17.4428	4.6415e-06	5.33334	0.0675252	9.37167
mlid0076170816	mlid0076170816	MLM	Field	Stress (8 cm)	INDICA	Shoot dry weight (g)	11	17443804	17.4	4.22e-06	5.37469	0.0689341	9.4
mlid0076170866	mlid0076170866	MLM	Field	Stress (8 cm)	INDICA	Shoot dry weight (g)	11	17443897	17.4	9.6e-06	5.01773	0.0980449	8.7
mlid0076173746	mlid0076173746	MLM	Field	Stress (8 cm)	INDICA	Shoot dry weight (g)	11	17450336	17.5	6.56e-06	5.1831	0.0808051	9
mlid0076174057	mlid0076174057	MLM	Field	Stress (8 cm)	INDICA	Shoot dry weight (g)	11	17451076	17.5	7.53e-06	5.12321	0.0840697	8.9
mlid0076174058	mlid0076174058	MLM	Field	Stress (8 cm)	INDICA	Shoot dry weight (g)	11	17451079	17.5	7.53e-06	5.12321	0.0840697	8.9
mlid0076174132	mlid0076174132	MLM	Field	Stress (8 cm)	INDICA	Shoot dry weight (g)	11	17451358	17.5	9.5e-06	5.02228	0.0976624	8.7
mlid0076174158	mlid0076174158	MLM	Field	Stress (8 cm)	INDICA	Shoot dry weight (g)	11	17451441	17.4514	4.82573e-06	5.31644	0.0688288	9.33669
mlid0076174389	mlid0076174389	MLM	Field	Stress (8 cm)	INDICA	Shoot dry weight (g)	11	17452177	17.5	5.44e-06	5.2644	0.0808051	9.2
mlid0076176114	mlid0076176114	MLM	Field	Stress (8 cm)	INDICA	Shoot dry weight (g)	11	17462633	17.5	8.75e-06	5.05799	0.0932542	8.7
mlid0076176831	mlid0076176831	MLM	Field	Stress (8 cm)	INDICA	Shoot dry weight (g)	11	17464728	17.5	4.78e-06	5.32057	0.0749653	9.3
	mlid0076176831	MLM	Field	Stress (8 cm)	Whole_panel	Shoot dry weight (g)	11	17464728	17.4647	3.41e-06	5.46725	0.0964416	2.9
mlid0076176872	mlid0076176872	MLM	Field	Stress (8 cm)	Whole_panel	Shoot dry weight (g)	11	17464820	17.4648	3.99e-06	5.39903	0.0999808	2.8
mlid0076177519	mlid0076177519	MLM	Field	Stress (8 cm)	INDICA	Shoot dry weight (g)	11	17466515	17.5	4.31e-06	5.36552	0.0696039	9.4
mlid0076178737	mlid0076178737	MLM	Field	Stress (8 cm)	INDICA	Shoot dry weight (g)	11	17469686	17.5	2.84e-06	5.54668	0.0491083	9.7
mlid0076178947	mlid0076178947	MLM	Field	Stress (8 cm)	INDICA	Shoot dry weight (g)	11	17470273	17.5	1.48e-06	5.82974	0.0345611	10.3
mlid0076180081	mlid0076180081	MLM	Field	Stress (8 cm)	INDICA	Shoot dry weight (g)	11	17473863	17.5	4.82e-06	5.31695	0.0749653	9.3
mlid0076180142	mlid0076180142	MLM	Field	Stress (8 cm)	INDICA	Shoot dry weight (g)	11	17473991	17.5	6.24e-07	6.20482	0.0209559	11.1
mlid0076180208	mlid0076180208	MLM	Field	Stress (8 cm)	INDICA	Shoot dry weight (g)	11	17474165	17.5	2.52e-07	6.5986	0.0160924	11.9
mlid0076180531	mlid0076180531	MLM	Field	Stress (8 cm)	Whole_panel	Shoot dry weight (g)	11	17475212	17.4752	3.75e-07	6.42597	0.0275525	3.5
mlid0076180714	mlid0076180714	MLM	Field	Stress (8 cm)	INDICA	Shoot dry weight (g)	11	17475710	17.5	3.42e-07	6.46597	0.0163552	11.7
mlid0076180744	mlid0076180744	MLM	Field	Stress (8 cm)	INDICA	Shoot dry weight (g)	11	17475832	17.5	3.05e-07	6.5157	0.0163552	11.8
	mlid0076180744	MLM	Field	Stress (8 cm)	Whole_panel	Shoot dry weight (g)	11	17475832	17.4758	4.23e-07	6.37366	0.0280615	3.4
mlid0076180762	mlid0076180762	MLM	Field	Stress (8 cm)	INDICA	Shoot dry weight (g)	11	17475934	17.5	6.74e-07	6.17134	0.0210277	11
mlid0076180925	mlid0076180925	MLM	Field	Stress (8 cm)	INDICA	Shoot dry weight (g)	11	17476516	17.5	1.04e-06	5.98297	0.0272552	10.7
mlid0076180957	mlid0076180957	MLM	Field	Stress (8 cm)	Whole_panel	Shoot dry weight (g)	11	17476655	17.4767	6e-07	6.22185	0.0326715	3.3
mlid0076181051	mlid0076181051	MLM	Field	Stress (8 cm)	INDICA	Shoot dry weight (g)	11	17476963	17.5	7.55e-06	5.12205	0.0840697	8.9
mlid0076181294	mlid0076181294	MLM	Field	Stress (8 cm)	INDICA	Shoot dry weight (g)	11	17477792	17.5	3.42e-07	6.46597	0.0163552	11.7
	mlid0076181294	MLM	Field	Stress (8 cm)	Whole_panel	Shoot dry weight (g)	11	17477792	17.4778	7.66e-07	6.11577	0.0382926	3.3
mlid0076181301	mlid0076181301	MLM	Field	Stress (8 cm)	Whole_panel	Shoot dry weight (g)	11	17477814	17.4778	3.43e-07	6.46471	0.02732	3.5
mlid0076181449	mlid0076181449	MLM	Field	Stress (8 cm)	INDICA	Shoot dry weight (g)	11	17478276	17.5	2.52e-07	6.5986	0.0160924	11.9
mlid0076181485	mlid0076181485	MLM	Field	Stress (8 cm)	INDICA	Shoot dry weight (g)	11	17478366	17.5	2.19e-07	6.65956	0.0160924	12.1
mlid0076182041	mlid0076182041	MLM	Field	Stress (8 cm)	INDICA	Shoot dry weight (g)	11	17480443	17.5	8.93e-06	5.04915	0.0944188	8.7
mlid0076182182	mlid0076182182	MLM	Field	Stress (8 cm)	Whole_panel	Shoot dry weight (g)	11	17481063	17.4811	3.44008e-07	6.46343	0.0258182	3.48742
	mlid0076182182	MLM	Field	Stress (8 cm)	INDICA	Shoot dry weight (g)	11	17481063	17.4811	3.29535e-07	6.4821	0.013684	11.7882
mlid0076220642	mlid0076220642	MLM	Field	Stress (8 cm)	Whole_panel	Shoot dry weight (g)	11	17627357	17.6274	3.64e-06	5.4389	0.0991598	2.9
mlid0076220892	mlid0076220892	MLM	Field	Stress (8 cm)	INDICA	Shoot dry weight (g)	11	17628431	17.6	1.81e-06	5.74232	0.0396492	10.1
mlid0076221118	mlid0076221118	MLM	Field	Stress (8 cm)	INDICA	Shoot dry weight (g)	11	17629196	17.6	2.15e-06	5.66756	0.0429431	10
mlid0076221874	mlid0076221874	MLM	Field	Stress (8 cm)	Whole_panel	Shoot dry weight (g)	11	17633031	17.633	4.87e-07	6.31247	0.0295066	3.4
mlid0076222112	mlid0076222112	MLM	Field	Stress (8 cm)	Whole_panel	Shoot dry weight (g)	11	17635502	17.6355	4.39e-07	6.35754	0.0280615	3.4
mlid0076223085	mlid0076223085	MLM	Field	Stress (8 cm)	INDICA	Shoot dry weight (g)	11	17641877	17.6	9.02e-07	6.04479	0.0257295	10.8
	mlid0076223085	MLM	Field	Stress (8 cm)	Whole_panel	Shoot dry weight (g)	11	17641877	17.6419	5.97e-07	6.22403	0.0326715	3.3
mlid0076223710	mlid0076223710	MLM	Field	Stress (8 cm)	INDICA	Shoot dry weight (g)	11	17644964	17.6	1.54e-06	5.81248	0.034889	10.3
	mlid0076223710	MLM	Field	Stress (8 cm)	Whole_panel	Shoot dry weight (g)	11	17644964	17.645	6.72e-07	6.17263	0.0352572	3.3
mlid0076224476	mlid0076224476	MLM	Field	Stress (8 cm)	INDICA	Shoot dry weight (g)	11	17647499	17.6	5.56e-08	7.25493	0.0151364	13.4
mlid0076225057	mlid0076225057	MLM	Field	Stress (8 cm)	Whole_panel	Shoot dry weight (g)	11	17649051	17.6491	2.4e-07	6.61979	0.0234921	3.6
mlid0076225094	mlid0076225094	MLM	Field	Stress (8 cm)	INDICA	Shoot dry weight (g)	11	17649118	17.6	5.42e-06	5.266	0.0808051	9.2
mlid0080165050	mlid0080165050	MLM	Field	Stress (8 cm)	Whole_panel	Emergence (%)	12	4706452	4.70645	1.22e-05	4.91364	0.0926041	2.6
mlid0081609259	mlid0081609259	MLM	Field	Stress (8 cm)	Aus	Emergence (%)	12	9986635	9.98663	9.7484e-06	5.01107	0.0834242	13.2092
mlid0081913997	mlid0081913997	MLM	Field	Stress (8 cm)	Aus	Emergence (%)	12	11073789	11.1	4.83e-06	5.31605	0.0523843	14.2

## Sheet: Annotations using sign. SNPs
Gene	Gene_ID	SNP_ID	Chromosome	Position(bp)	Position(mb)	REF	ALT	SNP location/Amino acid change	SNP effect
CKX4	Os01g0940000	mlid0008945126	1	41302605	41.3026	T	A	3_prime_UTR_variant	MODIFIER
CKX4	Os01g0940000	mlid0008945303	1	41304961	41.305	C	T	downstream_gene_variant	MODIFIER
CKX4	Os01g0940000	mlid0008945316	1	41305107	41.3051	C	T	downstream_gene_variant	MODIFIER
CPT1	Os02g0568200	mlid0014164785	2	21614799	21.6148	A	G	upstream_gene_variant	MODIFIER
FSM	Os01g0896300	mlid0008498198	1	38953120	38.9531	C	T	upstream_gene_variant	MODIFIER
GPDH2	Os01g0939600	mlid0008934213	1	41249056	41.2491	T	C	synonymous_variant	LOW
GPDH2	Os01g0939600	mlid0008934731	1	41251882	41.2519	G	A	downstream_gene_variant	MODIFIER
HNR27C	Os01g0945800	mlid0008991522	1	41574097	41.5741	G	T	3_prime_UTR_variant	MODIFIER
HSP101	Os05g0519700	mlid0038925634	5	25808603	25.8086	A	G	upstream_gene_variant	MODIFIER
NRTP1	Os12g0272800	mlid0081609259	12	9986635	9.98663	C	A	upstream_gene_variant	MODIFIER
Os_F0687-Os04g0370900	Os04g0370600-Os04g0370900	mlid0029482730	4	18035125	18.0351	A	C	intergenic_region	MODIFIER
Os_F0687-Os04g0370900	Os04g0370600-Os04g0370900	mlid0029482733	4	18035133	18.0351	C	T	intergenic_region	MODIFIER
Os01g0684200	Os01g0684200	mlid0006455443	1	28193339	28.1933	G	T	3_prime_UTR_variant	MODIFIER
Os01g0684301	Os01g0684301	mlid0006455588	1	28193912	28.1939	G	A	3_prime_UTR_variant	MODIFIER
Os01g0684301	Os01g0684301	mlid0006455670	1	28194063	28.1941	C	T	synonymous_variant	LOW
Os01g0684301	Os01g0684301	mlid0006455817	1	28194779	28.1948	G	A	5_prime_UTR_premature_start_codon_gain_variant	LOW
Os01g0684301	Os01g0684301	mlid0006456162	1	28196353	28.1964	G	A	5_prime_UTR_premature_start_codon_gain_variant	LOW
Os01g0684601	Os01g0684601	mlid0006457843	1	28203472	28.2035	G	T	upstream_gene_variant	MODIFIER
Os01g0684800	Os01g0684800	mlid0006464909	1	28232285	28.2323	A	G	synonymous_variant	LOW
Os01g0684900	Os01g0684900	mlid0006464968	1	28232841	28.2328	G	A	downstream_gene_variant	MODIFIER
Os01g0685200	Os01g0685200	mlid0006467086	1	28246572	28.2466	A	C	upstream_gene_variant	MODIFIER
Os01g0697400	Os01g0697400	mlid0006595280	1	28869576	28.8696	C	A	downstream_gene_variant	MODIFIER
Os01g0884600	Os01g0884600	mlid0008395331	1	38418739	38.4187	A	G	upstream_gene_variant	MODIFIER
Os01g0933600	Os01g0933600	mlid0008872903	1	40949900	40.9499	T	C	upstream_gene_variant	MODIFIER
Os01g0938400	Os01g0938400	mlid0008926720	1	41202610	41.2026	A	G	upstream_gene_variant	MODIFIER
Os01g0938400	Os01g0938400	mlid0008926739	1	41202804	41.2028	G	A	upstream_gene_variant	MODIFIER
Os01g0938400	Os01g0938400	mlid0008926843	1	41203092	41.2031	G	A	upstream_gene_variant	MODIFIER
Os01g0938400	Os01g0938400	mlid0008927249	1	41205175	41.2052	G	C	upstream_gene_variant	MODIFIER
Os01g0938600	Os01g0938600	mlid0008927838	1	41209396	41.2094	G	A	upstream_gene_variant	MODIFIER
Os01g0938600	Os01g0938600	mlid0008927946	1	41209724	41.2097	C	T	upstream_gene_variant	MODIFIER
Os01g0938600	Os01g0938600	mlid0008927971	1	41209809	41.2098	C	T	upstream_gene_variant	MODIFIER
Os01g0938600	Os01g0938600	mlid0008928587	1	41212264	41.2123	T	C	upstream_gene_variant	MODIFIER
Os01g0938600	Os01g0938600	mlid0008928682	1	41212475	41.2125	G	T	upstream_gene_variant	MODIFIER
Os01g0938900	Os01g0938900	mlid0008928803	1	41212880	41.2129	G	A	upstream_gene_variant	MODIFIER
Os01g0938900	Os01g0938900	mlid0008928829	1	41213022	41.213	T	C	upstream_gene_variant	MODIFIER
Os01g0938900	Os01g0938900	mlid0008928880	1	41213161	41.2132	G	A	upstream_gene_variant	MODIFIER
Os01g0938900	Os01g0938900	mlid0008929001	1	41213537	41.2135	G	T	upstream_gene_variant	MODIFIER
Os01g0939150	Os01g0939150	mlid0008930777	1	41225316	41.2253	C	T	downstream_gene_variant	MODIFIER
Os01g0939150	Os01g0939150	mlid0008930806	1	41225435	41.2254	G	A	downstream_gene_variant	MODIFIER
Os01g0939150	Os01g0939150	mlid0008930942	1	41226308	41.2263	G	A	upstream_gene_variant	MODIFIER
Os01g0939200	Os01g0939200	mlid0008931697	1	41231601	41.2316	C	G	upstream_gene_variant	MODIFIER
Os01g0939200	Os01g0939200	mlid0008931725	1	41232014	41.232	G	A	upstream_gene_variant	MODIFIER
Os01g0939300	Os01g0939300	mlid0008931770	1	41232475	41.2325	A	G	synonymous_variant	LOW
Os01g0939300	Os01g0939300	mlid0008931787	1	41232670	41.2327	A	T	splice_region_variant&intron_variant	LOW
Os01g0939300	Os01g0939300	mlid0008931801	1	41232842	41.2328	A	G	synonymous_variant	LOW
Os01g0939300	Os01g0939300	mlid0008931854	1	41233969	41.234	C	T	synonymous_variant	LOW
Os01g0939300	Os01g0939300	mlid0008932438	1	41239312	41.2393	G	A	upstream_gene_variant	MODIFIER
Os01g0939400	Os01g0939400	mlid0008932804	1	41240209	41.2402	G	A	upstream_gene_variant	MODIFIER
Os01g0939400	Os01g0939400	mlid0008933192	1	41241095	41.2411	G	A	upstream_gene_variant	MODIFIER
Os01g0939400	Os01g0939400	mlid0008933199	1	41241168	41.2412	C	T	upstream_gene_variant	MODIFIER
Os01g0939450	Os01g0939450	mlid0008933447	1	41244197	41.2442	T	C	upstream_gene_variant	MODIFIER
Os01g0939450	Os01g0939450	mlid0008933713	1	41245496	41.2455	T	C	upstream_gene_variant	MODIFIER
Os01g0939700	Os01g0939700	mlid0008934438	1	41250350	41.2503	G	A	upstream_gene_variant	MODIFIER
Os01g0939700	Os01g0939700	mlid0008934450	1	41250386	41.2504	G	A	upstream_gene_variant	MODIFIER
Os01g0939700	Os01g0939700	mlid0008934569	1	41250899	41.2509	T	C	upstream_gene_variant	MODIFIER
Os01g0939700	Os01g0939700	mlid0008935032	1	41254593	41.2546	T	C	intron_variant	MODIFIER
Os01g0939700	Os01g0939700	mlid0008935464	1	41256383	41.2564	G	T	intron_variant	MODIFIER
Os01g0939700	Os01g0939700	mlid0008938522	1	41270695	41.2707	G	A	splice_region_variant&synonymous_variant	LOW
Os01g0939700	Os01g0939700	mlid0008938716	1	41272961	41.273	C	T	downstream_gene_variant	MODIFIER
Os01g0939700	Os01g0939700	mlid0008938941	1	41274834	41.2748	G	A	downstream_gene_variant	MODIFIER
Os01g0939700	Os01g0939700	mlid0008939174	1	41275833	41.2758	G	A	downstream_gene_variant	MODIFIER
Os01g0939700-CKX4	Os01g0939700-Os01g0940000	mlid0008939461	1	41276801	41.2768	G	A	intergenic_region	MODIFIER
Os01g0939700-CKX4	Os01g0939700-Os01g0940000	mlid0008939743	1	41278171	41.2782	A	G	intergenic_region	MODIFIER
Os01g0939700-CKX4	Os01g0939700-Os01g0940000	mlid0008939794	1	41278823	41.2788	C	T	intergenic_region	MODIFIER
Os01g0939700-CKX4	Os01g0939700-Os01g0940000	mlid0008939878	1	41279038	41.279	C	T	intergenic_region	MODIFIER
Os01g0939700-CKX4	Os01g0939700-Os01g0940000	mlid0008940493	1	41281491	41.2815	C	T	intergenic_region	MODIFIER
Os01g0939700-CKX4	Os01g0939700-Os01g0940000	mlid0008940673	1	41282409	41.2824	T	C	intergenic_region	MODIFIER
Os01g0939700-CKX4	Os01g0939700-Os01g0940000	mlid0008940698	1	41282481	41.2825	G	T	intergenic_region	MODIFIER
Os01g0939700-CKX4	Os01g0939700-Os01g0940000	mlid0008940830	1	41282859	41.2829	G	A	intergenic_region	MODIFIER
Os01g0939700-CKX4	Os01g0939700-Os01g0940000	mlid0008940831	1	41282861	41.2829	C	T	intergenic_region	MODIFIER
Os01g0939700-CKX4	Os01g0939700-Os01g0940000	mlid0008941094	1	41284398	41.2844	C	A	intergenic_region	MODIFIER
Os01g0939700-CKX4	Os01g0939700-Os01g0940000	mlid0008941156	1	41284539	41.2845	G	A	intergenic_region	MODIFIER
Os01g0939700-CKX4	Os01g0939700-Os01g0940000	mlid0008941204	1	41284882	41.2849	G	A	intergenic_region	MODIFIER
Os01g0939700-CKX4	Os01g0939700-Os01g0940000	mlid0008941291	1	41285657	41.2857	C	T	intergenic_region	MODIFIER
Os01g0939700-CKX4	Os01g0939700-Os01g0940000	mlid0008941538	1	41286847	41.2868	G	A	intergenic_region	MODIFIER
Os01g0939700-CKX4	Os01g0939700-Os01g0940000	mlid0008941553	1	41286874	41.2869	G	A	intergenic_region	MODIFIER
Os01g0939700-CKX4	Os01g0939700-Os01g0940000	mlid0008941578	1	41286932	41.2869	G	A	intergenic_region	MODIFIER
Os01g0939700-CKX4	Os01g0939700-Os01g0940000	mlid0008942203	1	41289674	41.2897	C	T	intergenic_region	MODIFIER
Os01g0939700-CKX4	Os01g0939700-Os01g0940000	mlid0008942262	1	41289882	41.2899	G	A	intergenic_region	MODIFIER
Os01g0939700-CKX4	Os01g0939700-Os01g0940000	mlid0008942549	1	41291258	41.2913	T	G	intergenic_region	MODIFIER
Os01g0939700-CKX4	Os01g0939700-Os01g0940000	mlid0008943238	1	41293675	41.2937	T	A	intergenic_region	MODIFIER
Os01g0939700-CKX4	Os01g0939700-Os01g0940000	mlid0008943338	1	41293911	41.2939	C	T	intergenic_region	MODIFIER
Os01g0939700-CKX4	Os01g0939700-Os01g0940000	mlid0008943829	1	41295407	41.2954	T	A	intergenic_region	MODIFIER
Os01g0939800	Os01g0939800	mlid0008936911	1	41261114	41.2611	G	T	5_prime_UTR_variant	MODIFIER
Os01g0939800	Os01g0939800	mlid0008937220	1	41262423	41.2624	C	A	5_prime_UTR_variant	MODIFIER
Os01g0939800	Os01g0939800	mlid0008937286	1	41262611	41.2626	T	A	synonymous_variant	LOW
Os01g0939800	Os01g0939800	mlid0008937434	1	41263169	41.2632	A	C	3_prime_UTR_variant	MODIFIER
Os01g0939800	Os01g0939800	mlid0008937848	1	41264893	41.2649	A	C	3_prime_UTR_variant	MODIFIER
Os01g0939901	Os01g0939901	mlid0008937956	1	41265529	41.2655	C	A	upstream_gene_variant	MODIFIER
Os01g0939901	Os01g0939901	mlid0008938000	1	41265817	41.2658	A	G	upstream_gene_variant	MODIFIER
Os01g0939901	Os01g0939901	mlid0008938067	1	41266555	41.2666	A	G	upstream_gene_variant	MODIFIER
Os01g0939901	Os01g0939901	mlid0008938126	1	41266959	41.267	G	A	upstream_gene_variant	MODIFIER
Os01g0939901	Os01g0939901	mlid0008938369	1	41269535	41.2695	T	C	downstream_gene_variant	MODIFIER
Os01g0941500	Os01g0941500	mlid0008961828	1	41372748	41.3727	C	T	upstream_gene_variant	MODIFIER
Os01g0941500	Os01g0941500	mlid0008962503	1	41374698	41.3747	C	T	upstream_gene_variant	MODIFIER
Os01g0941500	Os01g0941500	mlid0008962539	1	41374782	41.3748	T	A	upstream_gene_variant	MODIFIER
Os01g0941500	Os01g0941500	mlid0008962540	1	41374783	41.3748	T	A	upstream_gene_variant	MODIFIER
Os01g0941500	Os01g0941500	mlid0008962693	1	41376796	41.3768	A	G	downstream_gene_variant	MODIFIER
Os01g0945650	Os01g0945650	mlid0008991425	1	41573286	41.5733	C	T	3_prime_UTR_variant	MODIFIER
Os01g0946500	Os01g0946500	mlid0008995336	1	41591503	41.5915	A	T	downstream_gene_variant	MODIFIER
Os01g0946500	Os01g0946500	mlid0008995410	1	41592024	41.592	A	G	downstream_gene_variant	MODIFIER
Os01g0946550	Os01g0946550	mlid0008996941	1	41599385	41.5994	T	G	upstream_gene_variant	MODIFIER
Os01g0946550	Os01g0946550	mlid0008997156	1	41600703	41.6007	G	A	upstream_gene_variant	MODIFIER
Os01g0946600	Os01g0946600	mlid0008997266	1	41601042	41.601	G	A	upstream_gene_variant	MODIFIER
Os01g0946600	Os01g0946600	mlid0008997277	1	41601096	41.6011	G	A	upstream_gene_variant	MODIFIER
Os01g0946800	Os01g0946800	mlid0009001703	1	41629509	41.6295	A	C	downstream_gene_variant	MODIFIER
Os01g0946850	Os01g0946850	mlid0008998698	1	41611850	41.6118	G	A	upstream_gene_variant	MODIFIER
Os01g0947833	Os01g0947833	mlid0009013608	1	41691000	41.691	G	T	upstream_gene_variant	MODIFIER
Os01g0947833	Os01g0947833	mlid0009013610	1	41691008	41.691	A	G	upstream_gene_variant	MODIFIER
Os01g0947833	Os01g0947833	mlid0009013676	1	41691163	41.6912	G	A	upstream_gene_variant	MODIFIER
Os01g0947833	Os01g0947833	mlid0009013744	1	41691540	41.6915	A	C	upstream_gene_variant	MODIFIER
Os01g0947833	Os01g0947833	mlid0009013751	1	41691638	41.6916	G	A	upstream_gene_variant	MODIFIER
Os01g0947833	Os01g0947833	mlid0009013752	1	41691673	41.6917	C	T	upstream_gene_variant	MODIFIER
Os01g0947833	Os01g0947833	mlid0009013755	1	41691684	41.6917	G	T	upstream_gene_variant	MODIFIER
Os01g0947833	Os01g0947833	mlid0009013777	1	41691822	41.6918	T	C	upstream_gene_variant	MODIFIER
Os01g0947833	Os01g0947833	mlid0009013784	1	41691866	41.6919	C	T	upstream_gene_variant	MODIFIER
Os01g0947833	Os01g0947833	mlid0009013786	1	41691879	41.6919	C	T	upstream_gene_variant	MODIFIER
Os01g0947833	Os01g0947833	mlid0009013787	1	41691885	41.6919	T	C	upstream_gene_variant	MODIFIER
Os01g0947833	Os01g0947833	mlid0009013788	1	41691886	41.6919	G	A	upstream_gene_variant	MODIFIER
Os01g0947833	Os01g0947833	mlid0009013795	1	41691909	41.6919	G	T	upstream_gene_variant	MODIFIER
Os01g0947833	Os01g0947833	mlid0009013797	1	41691925	41.6919	G	C	upstream_gene_variant	MODIFIER
Os01g0947833	Os01g0947833	mlid0009013801	1	41691936	41.6919	A	G	upstream_gene_variant	MODIFIER
Os01g0947833	Os01g0947833	mlid0009013806	1	41691997	41.692	C	A	upstream_gene_variant	MODIFIER
Os01g0947833	Os01g0947833	mlid0009014020	1	41693284	41.6933	T	C	upstream_gene_variant	MODIFIER
Os01g0947833	Os01g0947833	mlid0009014075	1	41693513	41.6935	C	T	upstream_gene_variant	MODIFIER
Os01g0947833	Os01g0947833	mlid0009014081	1	41693553	41.6936	G	A	upstream_gene_variant	MODIFIER
Os02g0212975	Os02g0212975	mlid0010523286	2	6306500	6.3065	G	A	upstream_gene_variant	MODIFIER
Os02g0554800	Os02g0554800	mlid0014035249	2	20956450	20.9565	T	C	downstream_gene_variant	MODIFIER
Os02g0556100	Os02g0556100	mlid0014049753	2	21033482	21.0335	G	A	intron_variant	MODIFIER
Os02g0581100-Os02g0581200	Os02g0581100-Os02g0581200	mlid0014348906	2	22395646	22.3956	A	G	intergenic_region	MODIFIER
Os02g0583000	Os02g0583000	mlid0014366349	2	22483448	22.4834	C	T	upstream_gene_variant	MODIFIER
Os02g0583000	Os02g0583000	mlid0014366429	2	22483799	22.4838	A	G	upstream_gene_variant	MODIFIER
Os02g0583000	Os02g0583000	mlid0014366591	2	22484256	22.4843	G	A	upstream_gene_variant	MODIFIER
Os02g0583000	Os02g0583000	mlid0014367208	2	22486127	22.4861	G	C	upstream_gene_variant	MODIFIER
Os02g0583500-Os02g0583700	Os02g0583500-Os02g0583700	mlid0014369365	2	22501464	22.5015	C	A	intergenic_region	MODIFIER
Os02g0583500-Os02g0583700	Os02g0583500-Os02g0583700	mlid0014370307	2	22503446	22.5034	C	G	intergenic_region	MODIFIER
Os02g0583500-Os02g0583700	Os02g0583500-Os02g0583700	mlid0014370352	2	22503566	22.5036	A	C	intergenic_region	MODIFIER
Os02g0583500-Os02g0583700	Os02g0583500-Os02g0583700	mlid0014370830	2	22504495	22.5045	G	A	intergenic_region	MODIFIER
Os02g0583500-Os02g0583700	Os02g0583500-Os02g0583700	mlid0014370849	2	22504531	22.5045	C	G	intergenic_region	MODIFIER
Os02g0583500-Os02g0583700	Os02g0583500-Os02g0583700	mlid0014371023	2	22504924	22.5049	G	A	intergenic_region	MODIFIER
Os02g0583500-Os02g0583700	Os02g0583500-Os02g0583700	mlid0014371029	2	22504936	22.5049	C	T	intergenic_region	MODIFIER
Os02g0583500-Os02g0583700	Os02g0583500-Os02g0583700	mlid0014371139	2	22505221	22.5052	G	C	intergenic_region	MODIFIER
Os02g0583500-Os02g0583700	Os02g0583500-Os02g0583700	mlid0014371223	2	22505473	22.5055	A	G	intergenic_region	MODIFIER
Os02g0583700	Os02g0583700	mlid0014371859	2	22507322	22.5073	G	T	downstream_gene_variant	MODIFIER
Os02g0583700	Os02g0583700	mlid0014371907	2	22507497	22.5075	C	T	downstream_gene_variant	MODIFIER
Os02g0583700	Os02g0583700	mlid0014371974	2	22507770	22.5078	G	A	downstream_gene_variant	MODIFIER
Os02g0583700	Os02g0583700	mlid0014372034	2	22508033	22.508	T	G	downstream_gene_variant	MODIFIER
Os02g0583700	Os02g0583700	mlid0014372442	2	22509669	22.5097	C	T	3_prime_UTR_variant	MODIFIER
Os02g0583700	Os02g0583700	mlid0014372581	2	22510271	22.5103	A	G	intron_variant	MODIFIER
Os02g0583700	Os02g0583700	mlid0014372864	2	22511531	22.5115	T	G	upstream_gene_variant	MODIFIER
Os02g0583700	Os02g0583700	mlid0014372865	2	22511540	22.5115	T	C	upstream_gene_variant	MODIFIER
Os02g0583700	Os02g0583700	mlid0014373144	2	22513209	22.5132	T	C	upstream_gene_variant	MODIFIER
Os02g0583900-OsRSP3	Os02g0583900-Os02g0584200	mlid0014375540	2	22522905	22.5229	G	A	intergenic_region	MODIFIER
Os02g0583900-OsRSP3	Os02g0583900-Os02g0584200	mlid0014375568	2	22523004	22.523	C	T	intergenic_region	MODIFIER
Os02g0583900-OsRSP3	Os02g0583900-Os02g0584200	mlid0014375709	2	22523520	22.5235	T	A	intergenic_region	MODIFIER
Os02g0583900-OsRSP3	Os02g0583900-Os02g0584200	mlid0014375728	2	22523551	22.5236	C	A	intergenic_region	MODIFIER
Os02g0583900-OsRSP3	Os02g0583900-Os02g0584200	mlid0014375739	2	22523572	22.5236	G	T	intergenic_region	MODIFIER
Os02g0583900-OsRSP3	Os02g0583900-Os02g0584200	mlid0014375754	2	22523623	22.5236	C	T	intergenic_region	MODIFIER
Os02g0584300	Os02g0584300	mlid0014378747	2	22536187	22.5362	T	C	3_prime_UTR_variant	MODIFIER
Os02g0584300	Os02g0584300	mlid0014378756	2	22536219	22.5362	T	C	3_prime_UTR_variant	MODIFIER
Os02g0584300	Os02g0584300	mlid0014379184	2	22537955	22.538	G	T	downstream_gene_variant	MODIFIER
Os02g0584300	Os02g0584300	mlid0014379250	2	22538219	22.5382	G	A	downstream_gene_variant	MODIFIER
Os02g0584300-Os02g0584700	Os02g0584300-Os02g0584700	mlid0014380774	2	22544124	22.5441	G	A	intergenic_region	MODIFIER
Os02g0584300-Os02g0584700	Os02g0584300-Os02g0584700	mlid0014380777	2	22544135	22.5441	C	A	intergenic_region	MODIFIER
Os02g0584300-Os02g0584700	Os02g0584300-Os02g0584700	mlid0014380811	2	22544301	22.5443	A	T	intergenic_region	MODIFIER
Os02g0584300-Os02g0584700	Os02g0584300-Os02g0584700	mlid0014380845	2	22544434	22.5444	C	T	intergenic_region	MODIFIER
Os02g0584300-Os02g0584700	Os02g0584300-Os02g0584700	mlid0014380850	2	22544451	22.5445	C	G	intergenic_region	MODIFIER
Os02g0584300-Os02g0584700	Os02g0584300-Os02g0584700	mlid0014380895	2	22544753	22.5448	G	T	intergenic_region	MODIFIER
Os02g0584300-Os02g0584700	Os02g0584300-Os02g0584700	mlid0014380896	2	22544757	22.5448	C	T	intergenic_region	MODIFIER
Os02g0584300-Os02g0584700	Os02g0584300-Os02g0584700	mlid0014380897	2	22544763	22.5448	G	A	intergenic_region	MODIFIER
Os02g0584300-Os02g0584700	Os02g0584300-Os02g0584700	mlid0014380913	2	22544933	22.5449	G	T	intergenic_region	MODIFIER
Os02g0584300-Os02g0584700	Os02g0584300-Os02g0584700	mlid0014380956	2	22545266	22.5453	A	C	intergenic_region	MODIFIER
Os02g0584300-Os02g0584700	Os02g0584300-Os02g0584700	mlid0014380958	2	22545275	22.5453	A	C	intergenic_region	MODIFIER
Os02g0584300-Os02g0584700	Os02g0584300-Os02g0584700	mlid0014380964	2	22545307	22.5453	G	A	intergenic_region	MODIFIER
Os02g0584300-Os02g0584700	Os02g0584300-Os02g0584700	mlid0014380970	2	22545319	22.5453	T	C	intergenic_region	MODIFIER
Os02g0584300-Os02g0584700	Os02g0584300-Os02g0584700	mlid0014380982	2	22545406	22.5454	T	A	intergenic_region	MODIFIER
Os02g0584300-Os02g0584700	Os02g0584300-Os02g0584700	mlid0014380983	2	22545408	22.5454	G	A	intergenic_region	MODIFIER
Os02g0584300-Os02g0584700	Os02g0584300-Os02g0584700	mlid0014380984	2	22545412	22.5454	T	A	intergenic_region	MODIFIER
Os02g0584300-Os02g0584700	Os02g0584300-Os02g0584700	mlid0014381000	2	22545469	22.5455	A	G	intergenic_region	MODIFIER
Os02g0584300-Os02g0584700	Os02g0584300-Os02g0584700	mlid0014381020	2	22545572	22.5456	G	C	intergenic_region	MODIFIER
Os02g0584300-Os02g0584700	Os02g0584300-Os02g0584700	mlid0014381116	2	22546026	22.546	T	C	intergenic_region	MODIFIER
Os02g0584700	Os02g0584700	mlid0014382033	2	22550790	22.5508	A	G	downstream_gene_variant	MODIFIER
Os02g0584700	Os02g0584700	mlid0014382106	2	22551084	22.5511	T	G	missense_variant	MODERATE
Os02g0584700	Os02g0584700	mlid0014382131	2	22551216	22.5512	C	G	missense_variant	MODERATE
Os02g0584700	Os02g0584700	mlid0014382154	2	22551311	22.5513	G	T	synonymous_variant	LOW
Os02g0584700	Os02g0584700	mlid0014382177	2	22551425	22.5514	A	C	5_prime_UTR_variant	MODIFIER
Os02g0584700	Os02g0584700	mlid0014382178	2	22551430	22.5514	C	T	5_prime_UTR_variant	MODIFIER
Os02g0584700	Os02g0584700	mlid0014382186	2	22551486	22.5515	G	A	5_prime_UTR_variant	MODIFIER
Os02g0584700	Os02g0584700	mlid0014382242	2	22551685	22.5517	A	C	upstream_gene_variant	MODIFIER
Os02g0584700	Os02g0584700	mlid0014382245	2	22551693	22.5517	A	T	upstream_gene_variant	MODIFIER
Os02g0584700	Os02g0584700	mlid0014382306	2	22551861	22.5519	C	G	upstream_gene_variant	MODIFIER
Os02g0584700	Os02g0584700	mlid0014382308	2	22551865	22.5519	G	A	upstream_gene_variant	MODIFIER
Os02g0584700	Os02g0584700	mlid0014382337	2	22551934	22.5519	G	T	upstream_gene_variant	MODIFIER
Os02g0584700	Os02g0584700	mlid0014382342	2	22551957	22.552	A	G	upstream_gene_variant	MODIFIER
Os02g0584700	Os02g0584700	mlid0014382349	2	22551992	22.552	C	G	upstream_gene_variant	MODIFIER
Os02g0584700	Os02g0584700	mlid0014382350	2	22551993	22.552	G	A	upstream_gene_variant	MODIFIER
Os02g0584700	Os02g0584700	mlid0014382355	2	22552006	22.552	T	G	upstream_gene_variant	MODIFIER
Os02g0584700	Os02g0584700	mlid0014382359	2	22552016	22.552	T	G	upstream_gene_variant	MODIFIER
Os02g0584700	Os02g0584700	mlid0014382548	2	22552827	22.5528	T	A	upstream_gene_variant	MODIFIER
Os02g0584700	Os02g0584700	mlid0014382550	2	22552833	22.5528	G	A	upstream_gene_variant	MODIFIER
Os02g0584700	Os02g0584700	mlid0014382551	2	22552836	22.5528	A	G	upstream_gene_variant	MODIFIER
Os02g0584700	Os02g0584700	mlid0014382584	2	22552995	22.553	G	C	upstream_gene_variant	MODIFIER
Os02g0584700	Os02g0584700	mlid0014382730	2	22553368	22.5534	T	C	upstream_gene_variant	MODIFIER
Os02g0584700	Os02g0584700	mlid0014382929	2	22554257	22.5543	G	A	upstream_gene_variant	MODIFIER
Os02g0584700	Os02g0584700	mlid0014382930	2	22554280	22.5543	C	A	upstream_gene_variant	MODIFIER
Os02g0584700	Os02g0584700	mlid0014382996	2	22554469	22.5545	A	G	upstream_gene_variant	MODIFIER
Os02g0584700	Os02g0584700	mlid0014383002	2	22554488	22.5545	A	G	upstream_gene_variant	MODIFIER
Os02g0584700	Os02g0584700	mlid0014383185	2	22555000	22.555	C	A	upstream_gene_variant	MODIFIER
Os02g0584700	Os02g0584700	mlid0014383257	2	22555199	22.5552	C	T	upstream_gene_variant	MODIFIER
Os02g0584800	Os02g0584800	mlid0014382165	2	22551384	22.5514	A	G	downstream_gene_variant	MODIFIER
Os02g0584800	Os02g0584800	mlid0014382738	2	22553385	22.5534	G	C	3_prime_UTR_variant	MODIFIER
Os02g0584800	Os02g0584800	mlid0014382790	2	22553581	22.5536	T	C	3_prime_UTR_variant	MODIFIER
Os02g0584800	Os02g0584800	mlid0014382800	2	22553642	22.5536	A	C	missense_variant	MODERATE
Os02g0584800	Os02g0584800	mlid0014382804	2	22553669	22.5537	T	C	missense_variant	MODERATE
Os02g0584800	Os02g0584800	mlid0014382840	2	22553841	22.5538	A	G	synonymous_variant	LOW
Os02g0584800	Os02g0584800	mlid0014382910	2	22554160	22.5542	T	C	5_prime_UTR_premature_start_codon_gain_variant	LOW
Os02g0584800	Os02g0584800	mlid0014383377	2	22555658	22.5557	A	T	upstream_gene_variant	MODIFIER
Os02g0584800	Os02g0584800	mlid0014383534	2	22556286	22.5563	T	G	upstream_gene_variant	MODIFIER
Os02g0584800	Os02g0584800	mlid0014383556	2	22556420	22.5564	C	A	upstream_gene_variant	MODIFIER
Os02g0584900	Os02g0584900	mlid0014384386	2	22559472	22.5595	T	C	upstream_gene_variant	MODIFIER
Os02g0584900	Os02g0584900	mlid0014384416	2	22559645	22.5596	G	C	upstream_gene_variant	MODIFIER
Os02g0584900	Os02g0584900	mlid0014384505	2	22560248	22.5602	T	A	upstream_gene_variant	MODIFIER
Os02g0584900	Os02g0584900	mlid0014384520	2	22560376	22.5604	A	C	upstream_gene_variant	MODIFIER
Os02g0584900	Os02g0584900	mlid0014384805	2	22561593	22.5616	T	C	upstream_gene_variant	MODIFIER
Os02g0584900	Os02g0584900	mlid0014384811	2	22561611	22.5616	A	G	upstream_gene_variant	MODIFIER
Os02g0584900	Os02g0584900	mlid0014384833	2	22561755	22.5618	G	A	upstream_gene_variant	MODIFIER
Os02g0584900	Os02g0584900	mlid0014384843	2	22561801	22.5618	A	C	upstream_gene_variant	MODIFIER
Os02g0585100	Os02g0585100	mlid0014384314	2	22558966	22.559	C	T	3_prime_UTR_variant	MODIFIER
Os02g0585100	Os02g0585100	mlid0014384323	2	22558976	22.559	A	G	3_prime_UTR_variant	MODIFIER
Os02g0585100	Os02g0585100	mlid0014384349	2	22559056	22.5591	G	C	3_prime_UTR_variant	MODIFIER
Os02g0585100	Os02g0585100	mlid0014384353	2	22559128	22.5591	G	A	synonymous_variant	LOW
Os02g0585100	Os02g0585100	mlid0014384369	2	22559361	22.5594	A	C	missense_variant	MODERATE
Os02g0585100	Os02g0585100	mlid0014384377	2	22559424	22.5594	A	G	splice_region_variant&intron_variant	LOW
Os02g0585100	Os02g0585100	mlid0014384391	2	22559526	22.5595	A	G	5_prime_UTR_variant	MODIFIER
Os02g0585200	Os02g0585200	mlid0014385230	2	22563965	22.564	T	C	upstream_gene_variant	MODIFIER
Os02g0586000-OsRab2A2	Os02g0586000-Os02g0586400	mlid0014391747	2	22585316	22.5853	C	T	intergenic_region	MODIFIER
Os02g0586000-OsRab2A2	Os02g0586000-Os02g0586400	mlid0014392733	2	22588821	22.5888	T	C	intergenic_region	MODIFIER
Os02g0586000-OsRab2A2	Os02g0586000-Os02g0586400	mlid0014393429	2	22591053	22.5911	G	A	intergenic_region	MODIFIER
Os02g0586000-OsRab2A2	Os02g0586000-Os02g0586400	mlid0014394019	2	22593630	22.5936	G	T	intergenic_region	MODIFIER
Os02g0586000-OsRab2A2	Os02g0586000-Os02g0586400	mlid0014394240	2	22594494	22.5945	A	G	intergenic_region	MODIFIER
Os02g0586500	Os02g0586500	mlid0014395701	2	22604679	22.6047	A	C	3_prime_UTR_variant	MODIFIER
Os02g0587300	Os02g0587300	mlid0014404129	2	22634145	22.6341	T	C	upstream_gene_variant	MODIFIER
Os02g0587300	Os02g0587300	mlid0014404444	2	22635207	22.6352	A	G	upstream_gene_variant	MODIFIER
Os02g0587600	Os02g0587600	mlid0014406269	2	22643948	22.6439	A	T	upstream_gene_variant	MODIFIER
Os02g0587600	Os02g0587600	mlid0014406615	2	22646092	22.6461	C	T	downstream_gene_variant	MODIFIER
Os02g0587600	Os02g0587600	mlid0014406659	2	22646203	22.6462	C	T	downstream_gene_variant	MODIFIER
Os02g0587600	Os02g0587600	mlid0014406667	2	22646224	22.6462	C	T	downstream_gene_variant	MODIFIER
Os02g0587600	Os02g0587600	mlid0014406722	2	22646338	22.6463	A	G	downstream_gene_variant	MODIFIER
Os02g0587600	Os02g0587600	mlid0014406862	2	22646840	22.6468	C	T	downstream_gene_variant	MODIFIER
Os02g0587600	Os02g0587600	mlid0014406872	2	22646854	22.6469	G	A	downstream_gene_variant	MODIFIER
Os02g0587800	Os02g0587800	mlid0014407249	2	22647952	22.648	C	A	upstream_gene_variant	MODIFIER
Os02g0587800	Os02g0587800	mlid0014407389	2	22648464	22.6485	G	T	upstream_gene_variant	MODIFIER
Os02g0587800	Os02g0587800	mlid0014407596	2	22649266	22.6493	C	T	upstream_gene_variant	MODIFIER
Os02g0587800	Os02g0587800	mlid0014407609	2	22649311	22.6493	G	A	upstream_gene_variant	MODIFIER
Os02g0587800	Os02g0587800	mlid0014407695	2	22649950	22.65	G	A	upstream_gene_variant	MODIFIER
Os02g0587800	Os02g0587800	mlid0014407745	2	22650449	22.6504	C	A	upstream_gene_variant	MODIFIER
Os02g0587800	Os02g0587800	mlid0014407874	2	22651773	22.6518	G	C	3_prime_UTR_variant	MODIFIER
Os02g0796000	Os02g0796000	mlid0016678899	2	33848921	33.8489	C	T	downstream_gene_variant	MODIFIER
Os04g0164701	Os04g0164701	mlid0025963750	4	4404501	4.4045	A	G	upstream_gene_variant	MODIFIER
Os04g0177300	Os04g0177300	mlid0026230401	4	5257503	5.2575	C	T	intron_variant	MODIFIER
Os04g0177300	Os04g0177300	mlid0026230404	4	5257523	5.25752	A	G	3_prime_UTR_variant	MODIFIER
Os04g0177300	Os04g0177300	mlid0026230425	4	5257643	5.25764	A	G	3_prime_UTR_variant	MODIFIER
Os04g0177300	Os04g0177300	mlid0026230435	4	5257697	5.2577	A	C	3_prime_UTR_variant	MODIFIER
Os04g0177300	Os04g0177300	mlid0026230436	4	5257717	5.25772	A	G	intron_variant	MODIFIER
Os04g0177300	Os04g0177300	mlid0026230437	4	5257723	5.25772	G	A	intron_variant	MODIFIER
Os04g0177300	Os04g0177300	mlid0026230438	4	5257751	5.25775	G	A	intron_variant	MODIFIER
Os04g0177300	Os04g0177300	mlid0026230443	4	5257796	5.2578	A	C	intron_variant	MODIFIER
Os04g0177300	Os04g0177300	mlid0026230484	4	5257943	5.25794	C	T	intron_variant	MODIFIER
Os04g0177300	Os04g0177300	mlid0026230495	4	5257995	5.258	A	G	intron_variant	MODIFIER
Os04g0177300	Os04g0177300	mlid0026230501	4	5258035	5.25803	G	A	intron_variant	MODIFIER
Os04g0177300	Os04g0177300	mlid0026230507	4	5258067	5.25807	A	G	intron_variant	MODIFIER
Os04g0177300	Os04g0177300	mlid0026230510	4	5258092	5.25809	A	G	intron_variant	MODIFIER
Os04g0177300	Os04g0177300	mlid0026230536	4	5258230	5.25823	G	A	intron_variant	MODIFIER
Os04g0177300	Os04g0177300	mlid0026230552	4	5258431	5.25843	C	G	synonymous_variant	LOW
Os04g0177300	Os04g0177300	mlid0026230559	4	5258464	5.25846	C	T	intron_variant	MODIFIER
Os04g0177300	Os04g0177300	mlid0026230561	4	5258492	5.25849	T	A	intron_variant	MODIFIER
Os04g0177300	Os04g0177300	mlid0026230576	4	5258550	5.25855	G	C	splice_region_variant&intron_variant	LOW
Os04g0177300	Os04g0177300	mlid0026230634	4	5258913	5.25891	T	C	intron_variant	MODIFIER
Os04g0177300	Os04g0177300	mlid0026230674	4	5259155	5.25915	C	T	synonymous_variant	LOW
Os04g0177300	Os04g0177300	mlid0026230739	4	5259316	5.25932	T	C	intron_variant	MODIFIER
Os04g0177300	Os04g0177300	mlid0026231045	4	5260696	5.2607	T	G	upstream_gene_variant	MODIFIER
Os04g0177300	Os04g0177300	mlid0026231058	4	5260751	5.26075	A	G	upstream_gene_variant	MODIFIER
Os04g0177300	Os04g0177300	mlid0026231091	4	5260860	5.26086	G	C	upstream_gene_variant	MODIFIER
Os04g0177300	Os04g0177300	mlid0026231308	4	5261648	5.26165	A	T	upstream_gene_variant	MODIFIER
Os04g0177300	Os04g0177300	mlid0026231408	4	5262010	5.26201	C	G	upstream_gene_variant	MODIFIER
Os04g0177300	Os04g0177300	mlid0026231451	4	5262176	5.26218	C	T	upstream_gene_variant	MODIFIER
Os04g0177300	Os04g0177300	mlid0026231452	4	5262179	5.26218	G	A	upstream_gene_variant	MODIFIER
Os04g0177400	Os04g0177400	mlid0026231942	4	5265049	5.26505	T	C	synonymous_variant	LOW
Os04g0177400	Os04g0177400	mlid0026231943	4	5265058	5.26506	G	T	synonymous_variant	LOW
Os04g0177400	Os04g0177400	mlid0026231949	4	5265079	5.26508	T	C	synonymous_variant	LOW
Os04g0261400-Os04g0266400	Os04g0261400-Os04g0266400	mlid0027727378	4	10933706	10.9337	C	G	intergenic_region	MODIFIER
Os04g0276200-Os04g0276600	Os04g0276200-Os04g0276600	mlid0027900690	4	11667588	11.6676	C	T	intergenic_region	MODIFIER
Os04g0492300	Os04g0492300	mlid0030871954	4	24590843	24.5908	G	T	upstream_gene_variant	MODIFIER
Os04g0493600-Cht5	Os04g0493600-Os04g0494100	mlid0030889997	4	24697440	24.6974	A	G	intergenic_region	MODIFIER
Os04g0494900	Os04g0494900	mlid0030902086	4	24742846	24.7428	G	A	upstream_gene_variant	MODIFIER
Os05g0405500-Os05g0405600	Os05g0405500-Os05g0405600	mlid0037685075	5	19750012	19.75	C	T	intergenic_region	MODIFIER
Os05g0519800	Os05g0519800	mlid0038926535	5	25814892	25.8149	G	T	downstream_gene_variant	MODIFIER
Os05g0519900	Os05g0519900	mlid0038926320	5	25813383	25.8134	G	A	missense_variant	MODERATE
Os05g0520200	Os05g0520200	mlid0038928918	5	25830345	25.8303	A	G	upstream_gene_variant	MODIFIER
Os05g0520401	Os05g0520401	mlid0038930172	5	25836230	25.8362	C	T	upstream_gene_variant	MODIFIER
Os05g0521900	Os05g0521900	mlid0038955155	5	25966144	25.9661	G	A	upstream_gene_variant	MODIFIER
Os05g0521900-Os05g0522250	Os05g0521900-Os05g0522250	mlid0038955893	5	25970404	25.9704	G	T	intergenic_region	MODIFIER
Os05g0523200	Os05g0523200	mlid0038970541	5	26052325	26.0523	C	T	downstream_gene_variant	MODIFIER
Os05g0544600	Os05g0544600	mlid0039149405	5	27021062	27.0211	G	A	downstream_gene_variant	MODIFIER
Os05g0544750	Os05g0544750	mlid0039149417	5	27021149	27.0211	G	A	upstream_gene_variant	MODIFIER
Os05g0544750-Os05g0544900	Os05g0544750-Os05g0544900	mlid0039151838	5	27031194	27.0312	C	A	intergenic_region	MODIFIER
Os06g0283400-Os06g0284200	Os06g0283400-Os06g0284200	mlid0041923212	6	10069930	10.0699	C	T	intergenic_region	MODIFIER
Os06g0313440-Os06g0314000	Os06g0313440-Os06g0314000	mlid0042435796	6	12046259	12.0463	G	A	intergenic_region	MODIFIER
Os06g0612300-Os06g0612550	Os06g0612300-Os06g0612550	mlid0045606033	6	24465813	24.4658	C	A	intergenic_region	MODIFIER
Os07g0300900-OsRH5	Os07g0300900-Os07g0301200	mlid0049755165	7	11882315	11.8823	T	A	intergenic_region	MODIFIER
Os07g0503200	Os07g0503200	mlid0051610551	7	19040602	19.0406	G	A	upstream_gene_variant	MODIFIER
Os07g0519100	Os07g0519100	mlid0051837760	7	20048163	20.0482	T	C	3_prime_UTR_variant	MODIFIER
Os07g0519300	Os07g0519300	mlid0051838018	7	20049258	20.0493	A	G	upstream_gene_variant	MODIFIER
Os08g0170700	Os08g0170700	mlid0054688205	8	4135235	4.13523	T	C	missense_variant	MODERATE
Os08g0199775-Os08g0200100	Os08g0199775-Os08g0200100	mlid0055075459	8	5779990	5.77999	A	G	intergenic_region	MODIFIER
Os09g0510000	Os09g0510000	mlid0065561616	9	19796152	19.7962	C	A	upstream_gene_variant	MODIFIER
Os09g0510200	Os09g0510200	mlid0065562882	9	19803998	19.804	A	G	downstream_gene_variant	MODIFIER
Os10g0157300	Os10g0157300	mlid0067181774	10	3614795	3.61479	C	T	upstream_gene_variant	MODIFIER
Os10g0334500	Os10g0334500	mlid0068889536	10	9582299	9.5823	C	T	downstream_gene_variant	MODIFIER
Os11g0129000	Os11g0129000	mlid0072113752	11	1347537	1.34754	C	T	upstream_gene_variant	MODIFIER
Os11g0129800	Os11g0129800	mlid0072119419	11	1377491	1.37749	A	C	upstream_gene_variant	MODIFIER
Os11g0130200	Os11g0130200	mlid0072121618	11	1393637	1.39364	T	A	upstream_gene_variant	MODIFIER
Os11g0141100	Os11g0141100	mlid0072207246	11	1903914	1.90391	G	T	upstream_gene_variant	MODIFIER
Os11g0482901-Os11g0483600	Os11g0482901-Os11g0483600	mlid0076044576	11	17001103	17.0011	C	T	intergenic_region	MODIFIER
Os11g0490850	Os11g0490850	mlid0076143739	11	17354813	17.3548	C	A	upstream_gene_variant	MODIFIER
Os11g0490850	Os11g0490850	mlid0076144123	11	17356086	17.3561	A	G	upstream_gene_variant	MODIFIER
Os11g0491400	Os11g0491400	mlid0076151844	11	17376926	17.3769	C	T	upstream_gene_variant	MODIFIER
Os11g0491400	Os11g0491400	mlid0076151863	11	17376997	17.377	C	T	upstream_gene_variant	MODIFIER
Os11g0491400	Os11g0491400	mlid0076152354	11	17377965	17.378	T	C	upstream_gene_variant	MODIFIER
Os11g0491400	Os11g0491400	mlid0076152450	11	17378378	17.3784	G	A	upstream_gene_variant	MODIFIER
Os11g0491400	Os11g0491400	mlid0076153278	11	17382133	17.3821	G	A	synonymous_variant	LOW
Os11g0491550	Os11g0491550	mlid0076153632	11	17384394	17.3844	C	T	missense_variant	MODERATE
Os11g0491550	Os11g0491550	mlid0076153683	11	17384619	17.3846	A	G	upstream_gene_variant	MODIFIER
Os11g0491550	Os11g0491550	mlid0076154187	11	17387459	17.3875	A	G	upstream_gene_variant	MODIFIER
Os11g0491550	Os11g0491550	mlid0076154258	11	17387952	17.388	A	T	upstream_gene_variant	MODIFIER
Os11g0491550	Os11g0491550	mlid0076154277	11	17388070	17.3881	T	C	upstream_gene_variant	MODIFIER
Os11g0491600	Os11g0491600	mlid0076153698	11	17384723	17.3847	A	G	3_prime_UTR_variant	MODIFIER
Os11g0491600	Os11g0491600	mlid0076153700	11	17384739	17.3847	A	T	3_prime_UTR_variant	MODIFIER
Os11g0491600	Os11g0491600	mlid0076153764	11	17384918	17.3849	C	T	3_prime_UTR_variant	MODIFIER
Os11g0491600	Os11g0491600	mlid0076153779	11	17384988	17.385	G	A	3_prime_UTR_variant	MODIFIER
Os11g0491600	Os11g0491600	mlid0076153785	11	17385015	17.385	G	A	3_prime_UTR_variant	MODIFIER
Os11g0491600	Os11g0491600	mlid0076153843	11	17385226	17.3852	T	A	3_prime_UTR_variant	MODIFIER
Os11g0491600	Os11g0491600	mlid0076153912	11	17385748	17.3857	C	T	3_prime_UTR_variant	MODIFIER
Os11g0491600	Os11g0491600	mlid0076153927	11	17385844	17.3858	C	T	3_prime_UTR_variant	MODIFIER
Os11g0491600	Os11g0491600	mlid0076153951	11	17386121	17.3861	C	A	synonymous_variant	LOW
Os11g0491600	Os11g0491600	mlid0076153969	11	17386224	17.3862	A	G	missense_variant	MODERATE
Os11g0491600	Os11g0491600	mlid0076153999	11	17386345	17.3863	C	A	missense_variant	MODERATE
Os11g0491600	Os11g0491600	mlid0076154013	11	17386569	17.3866	G	A	missense_variant	MODERATE
Os11g0491600	Os11g0491600	mlid0076154029	11	17386634	17.3866	C	T	synonymous_variant	LOW
Os11g0491600	Os11g0491600	mlid0076154043	11	17386734	17.3867	G	A	missense_variant	MODERATE
Os11g0491600	Os11g0491600	mlid0076154050	11	17386792	17.3868	G	A	stop_gained	HIGH
Os11g0491600	Os11g0491600	mlid0076154058	11	17386838	17.3868	C	T	synonymous_variant	LOW
Os11g0491600	Os11g0491600	mlid0076154102	11	17387081	17.3871	G	A	synonymous_variant	LOW
Os11g0491600	Os11g0491600	mlid0076154124	11	17387187	17.3872	C	T	5_prime_UTR_variant	MODIFIER
Os11g0491600	Os11g0491600	mlid0076154127	11	17387199	17.3872	G	A	5_prime_UTR_premature_start_codon_gain_variant	LOW
Os11g0491850	Os11g0491850	mlid0076162774	11	17418361	17.4184	G	A	upstream_gene_variant	MODIFIER
Os11g0492200	Os11g0492200	mlid0076167580	11	17431506	17.4315	C	A	upstream_gene_variant	MODIFIER
Os11g0492200	Os11g0492200	mlid0076167594	11	17431561	17.4316	T	C	upstream_gene_variant	MODIFIER
Os11g0492200	Os11g0492200	mlid0076167596	11	17431565	17.4316	C	T	upstream_gene_variant	MODIFIER
Os11g0492200	Os11g0492200	mlid0076167598	11	17431577	17.4316	C	T	upstream_gene_variant	MODIFIER
Os11g0492200	Os11g0492200	mlid0076167605	11	17431641	17.4316	G	A	upstream_gene_variant	MODIFIER
Os11g0492200	Os11g0492200	mlid0076167607	11	17431648	17.4316	T	C	upstream_gene_variant	MODIFIER
Os11g0492200	Os11g0492200	mlid0076167609	11	17431663	17.4317	G	A	upstream_gene_variant	MODIFIER
Os11g0492200	Os11g0492200	mlid0076167613	11	17431672	17.4317	C	T	upstream_gene_variant	MODIFIER
Os11g0492200	Os11g0492200	mlid0076167619	11	17431692	17.4317	C	G	upstream_gene_variant	MODIFIER
Os11g0492200	Os11g0492200	mlid0076167624	11	17431714	17.4317	A	G	upstream_gene_variant	MODIFIER
Os11g0492200	Os11g0492200	mlid0076167629	11	17431732	17.4317	T	C	upstream_gene_variant	MODIFIER
Os11g0492200	Os11g0492200	mlid0076167639	11	17431784	17.4318	T	C	upstream_gene_variant	MODIFIER
Os11g0492200	Os11g0492200	mlid0076167645	11	17431818	17.4318	G	C	upstream_gene_variant	MODIFIER
Os11g0492200	Os11g0492200	mlid0076167653	11	17431822	17.4318	A	T	upstream_gene_variant	MODIFIER
Os11g0492200	Os11g0492200	mlid0076167655	11	17431840	17.4318	C	A	upstream_gene_variant	MODIFIER
Os11g0492200	Os11g0492200	mlid0076167701	11	17431970	17.432	A	G	upstream_gene_variant	MODIFIER
Os11g0492200	Os11g0492200	mlid0076167725	11	17432026	17.432	T	C	upstream_gene_variant	MODIFIER
Os11g0492200	Os11g0492200	mlid0076167766	11	17432104	17.4321	T	C	upstream_gene_variant	MODIFIER
Os11g0492300	Os11g0492300	mlid0076167854	11	17432261	17.4323	C	T	downstream_gene_variant	MODIFIER
Os11g0492300	Os11g0492300	mlid0076167855	11	17432262	17.4323	A	G	downstream_gene_variant	MODIFIER
Os11g0492300	Os11g0492300	mlid0076167856	11	17432265	17.4323	C	T	downstream_gene_variant	MODIFIER
Os11g0492300	Os11g0492300	mlid0076167858	11	17432268	17.4323	A	G	downstream_gene_variant	MODIFIER
Os11g0492300	Os11g0492300	mlid0076167860	11	17432277	17.4323	T	C	downstream_gene_variant	MODIFIER
Os11g0492300	Os11g0492300	mlid0076167870	11	17432296	17.4323	C	T	downstream_gene_variant	MODIFIER
Os11g0492300	Os11g0492300	mlid0076167871	11	17432298	17.4323	A	G	downstream_gene_variant	MODIFIER
Os11g0492300	Os11g0492300	mlid0076167877	11	17432312	17.4323	A	G	downstream_gene_variant	MODIFIER
Os11g0492300	Os11g0492300	mlid0076167878	11	17432315	17.4323	A	G	downstream_gene_variant	MODIFIER
Os11g0492300	Os11g0492300	mlid0076167886	11	17432348	17.4323	T	C	downstream_gene_variant	MODIFIER
Os11g0492300	Os11g0492300	mlid0076167894	11	17432381	17.4324	C	T	downstream_gene_variant	MODIFIER
Os11g0492300	Os11g0492300	mlid0076167908	11	17432414	17.4324	T	C	downstream_gene_variant	MODIFIER
Os11g0492300	Os11g0492300	mlid0076167920	11	17432442	17.4324	T	C	downstream_gene_variant	MODIFIER
Os11g0492300	Os11g0492300	mlid0076167977	11	17432587	17.4326	T	C	downstream_gene_variant	MODIFIER
Os11g0492300	Os11g0492300	mlid0076167987	11	17432622	17.4326	G	A	downstream_gene_variant	MODIFIER
Os11g0492300	Os11g0492300	mlid0076167988	11	17432627	17.4326	A	G	downstream_gene_variant	MODIFIER
Os11g0492300	Os11g0492300	mlid0076168012	11	17432689	17.4327	T	G	downstream_gene_variant	MODIFIER
Os11g0492300	Os11g0492300	mlid0076168038	11	17432808	17.4328	G	A	downstream_gene_variant	MODIFIER
Os11g0492300	Os11g0492300	mlid0076168045	11	17432826	17.4328	T	C	downstream_gene_variant	MODIFIER
Os11g0492300	Os11g0492300	mlid0076168067	11	17432889	17.4329	C	A	downstream_gene_variant	MODIFIER
Os11g0492300	Os11g0492300	mlid0076168072	11	17432903	17.4329	C	T	downstream_gene_variant	MODIFIER
Os11g0492300	Os11g0492300	mlid0076168090	11	17432949	17.4329	A	G	downstream_gene_variant	MODIFIER
Os11g0492300	Os11g0492300	mlid0076168099	11	17432961	17.433	A	G	downstream_gene_variant	MODIFIER
Os11g0492300	Os11g0492300	mlid0076168113	11	17433008	17.433	G	A	downstream_gene_variant	MODIFIER
Os11g0492300	Os11g0492300	mlid0076168135	11	17433086	17.4331	C	T	downstream_gene_variant	MODIFIER
Os11g0492300	Os11g0492300	mlid0076168177	11	17433141	17.4331	G	A	downstream_gene_variant	MODIFIER
Os11g0492300	Os11g0492300	mlid0076168179	11	17433144	17.4331	A	G	downstream_gene_variant	MODIFIER
Os11g0492300	Os11g0492300	mlid0076168252	11	17433507	17.4335	T	C	downstream_gene_variant	MODIFIER
Os11g0492300	Os11g0492300	mlid0076168257	11	17433537	17.4335	G	A	downstream_gene_variant	MODIFIER
Os11g0492300	Os11g0492300	mlid0076168261	11	17433549	17.4335	G	A	downstream_gene_variant	MODIFIER
Os11g0492300	Os11g0492300	mlid0076168311	11	17433825	17.4338	A	G	downstream_gene_variant	MODIFIER
Os11g0492300	Os11g0492300	mlid0076168332	11	17433900	17.4339	C	T	downstream_gene_variant	MODIFIER
Os11g0492300	Os11g0492300	mlid0076168382	11	17434032	17.434	C	G	downstream_gene_variant	MODIFIER
Os11g0492300	Os11g0492300	mlid0076168383	11	17434033	17.434	A	G	downstream_gene_variant	MODIFIER
Os11g0492300	Os11g0492300	mlid0076168392	11	17434053	17.4341	G	A	downstream_gene_variant	MODIFIER
Os11g0492300	Os11g0492300	mlid0076168442	11	17434332	17.4343	A	T	missense_variant	MODERATE
Os11g0492300	Os11g0492300	mlid0076168450	11	17434400	17.4344	A	G	missense_variant	MODERATE
Os11g0492300	Os11g0492300	mlid0076168458	11	17434435	17.4344	T	C	synonymous_variant	LOW
Os11g0492300	Os11g0492300	mlid0076168461	11	17434468	17.4345	G	A	synonymous_variant	LOW
Os11g0492300	Os11g0492300	mlid0076168493	11	17434626	17.4346	T	A	missense_variant	MODERATE
Os11g0492300-Os11g0492500	Os11g0492300-Os11g0492500	mlid0076170034	11	17441122	17.4411	A	C	intergenic_region	MODIFIER
Os11g0492300-Os11g0492500	Os11g0492300-Os11g0492500	mlid0076170508	11	17442847	17.4428	G	A	intergenic_region	MODIFIER
Os11g0492300-Os11g0492500	Os11g0492300-Os11g0492500	mlid0076170816	11	17443804	17.4438	C	A	intergenic_region	MODIFIER
Os11g0492300-Os11g0492500	Os11g0492300-Os11g0492500	mlid0076170866	11	17443897	17.4439	C	T	intergenic_region	MODIFIER
Os11g0492500	Os11g0492500	mlid0076173746	11	17450336	17.4503	C	T	downstream_gene_variant	MODIFIER
Os11g0492500	Os11g0492500	mlid0076174057	11	17451076	17.4511	C	G	downstream_gene_variant	MODIFIER
Os11g0492500	Os11g0492500	mlid0076174058	11	17451079	17.4511	C	T	downstream_gene_variant	MODIFIER
Os11g0492500	Os11g0492500	mlid0076174132	11	17451358	17.4514	C	T	downstream_gene_variant	MODIFIER
Os11g0492500	Os11g0492500	mlid0076174158	11	17451441	17.4514	G	A	downstream_gene_variant	MODIFIER
Os11g0492500	Os11g0492500	mlid0076174389	11	17452177	17.4522	T	C	downstream_gene_variant	MODIFIER
Os11g0492500-Os11g0492800	Os11g0492500-Os11g0492800	mlid0076176114	11	17462633	17.4626	C	T	intergenic_region	MODIFIER
Os11g0492500-Os11g0492800	Os11g0492500-Os11g0492800	mlid0076176831	11	17464728	17.4647	T	C	intergenic_region	MODIFIER
Os11g0492500-Os11g0492800	Os11g0492500-Os11g0492800	mlid0076176872	11	17464820	17.4648	C	A	intergenic_region	MODIFIER
Os11g0492500-Os11g0492800	Os11g0492500-Os11g0492800	mlid0076177519	11	17466515	17.4665	G	A	intergenic_region	MODIFIER
Os11g0492800	Os11g0492800	mlid0076178737	11	17469686	17.4697	A	T	upstream_gene_variant	MODIFIER
Os11g0492800	Os11g0492800	mlid0076178947	11	17470273	17.4703	G	A	upstream_gene_variant	MODIFIER
Os11g0492800	Os11g0492800	mlid0076180081	11	17473863	17.4739	C	T	downstream_gene_variant	MODIFIER
Os11g0492800	Os11g0492800	mlid0076180142	11	17473991	17.474	G	A	downstream_gene_variant	MODIFIER
Os11g0492800	Os11g0492800	mlid0076180208	11	17474165	17.4742	T	A	downstream_gene_variant	MODIFIER
Os11g0492800	Os11g0492800	mlid0076180531	11	17475212	17.4752	T	A	downstream_gene_variant	MODIFIER
Os11g0492800	Os11g0492800	mlid0076180714	11	17475710	17.4757	A	G	downstream_gene_variant	MODIFIER
Os11g0492800	Os11g0492800	mlid0076180744	11	17475832	17.4758	C	A	downstream_gene_variant	MODIFIER
Os11g0492800	Os11g0492800	mlid0076180762	11	17475934	17.4759	C	A	downstream_gene_variant	MODIFIER
Os11g0492800	Os11g0492800	mlid0076180925	11	17476516	17.4765	C	T	downstream_gene_variant	MODIFIER
Os11g0492800	Os11g0492800	mlid0076180957	11	17476655	17.4767	C	T	downstream_gene_variant	MODIFIER
Os11g0492800	Os11g0492800	mlid0076181051	11	17476963	17.477	G	A	downstream_gene_variant	MODIFIER
Os11g0492900	Os11g0492900	mlid0076181294	11	17477792	17.4778	G	A	downstream_gene_variant	MODIFIER
Os11g0492900	Os11g0492900	mlid0076181301	11	17477814	17.4778	T	A	downstream_gene_variant	MODIFIER
Os11g0492900	Os11g0492900	mlid0076181449	11	17478276	17.4783	G	A	downstream_gene_variant	MODIFIER
Os11g0492900	Os11g0492900	mlid0076181485	11	17478366	17.4784	A	C	downstream_gene_variant	MODIFIER
Os11g0492900	Os11g0492900	mlid0076182041	11	17480443	17.4804	C	G	downstream_gene_variant	MODIFIER
Os11g0492900	Os11g0492900	mlid0076182182	11	17481063	17.4811	G	T	downstream_gene_variant	MODIFIER
Os11g0493700	Os11g0493700	mlid0076154425	11	17388960	17.389	A	G	missense_variant	MODERATE
Os11g0493700	Os11g0493700	mlid0076154451	11	17389269	17.3893	T	C	missense_variant	MODERATE
Os11g0493700	Os11g0493700	mlid0076154567	11	17389871	17.3899	T	C	missense_variant	MODERATE
Os11g0493700	Os11g0493700	mlid0076154686	11	17390358	17.3904	G	A	synonymous_variant	LOW
Os11g0493700	Os11g0493700	mlid0076154692	11	17390387	17.3904	C	T	missense_variant	MODERATE
Os11g0493700	Os11g0493700	mlid0076154699	11	17390429	17.3904	C	T	missense_variant	MODERATE
Os11g0493700	Os11g0493700	mlid0076154700	11	17390432	17.3904	C	G	missense_variant	MODERATE
Os11g0493700	Os11g0493700	mlid0076154702	11	17390445	17.3904	T	C	synonymous_variant	LOW
Os11g0493700	Os11g0493700	mlid0076154946	11	17391356	17.3914	A	G	upstream_gene_variant	MODIFIER
Os11g0493700	Os11g0493700	mlid0076155869	11	17394364	17.3944	C	A	upstream_gene_variant	MODIFIER
Os11g0493700-Os11g0491850	Os11g0493700-Os11g0491850	mlid0076155991	11	17394609	17.3946	T	G	intergenic_region	MODIFIER
Os11g0493700-Os11g0491850	Os11g0493700-Os11g0491850	mlid0076158497	11	17402009	17.402	G	A	intergenic_region	MODIFIER
Os11g0493700-Os11g0491850	Os11g0493700-Os11g0491850	mlid0076158527	11	17402062	17.4021	A	G	intergenic_region	MODIFIER
Os11g0496500	Os11g0496500	mlid0076220642	11	17627357	17.6274	C	T	downstream_gene_variant	MODIFIER
Os11g0496500	Os11g0496500	mlid0076220892	11	17628431	17.6284	G	A	downstream_gene_variant	MODIFIER
Os11g0496500	Os11g0496500	mlid0076221118	11	17629196	17.6292	A	G	downstream_gene_variant	MODIFIER
Os12g0192500	Os12g0192500	mlid0080165050	12	4706452	4.70645	G	A	upstream_gene_variant	MODIFIER
Os12g0288600	Os12g0288600	mlid0081913997	12	11073789	11.0738	C	T	upstream_gene_variant	MODIFIER
OsAGP2	Os01g0937900	mlid0008922687	1	41183002	41.183	G	A	downstream_gene_variant	MODIFIER
OsBAT4	Os01g0945300	mlid0008988770	1	41560226	41.5602	T	A	upstream_gene_variant	MODIFIER
OsBAT5	Os01g0945600	mlid0008990385	1	41568331	41.5683	T	C	upstream_gene_variant	MODIFIER
OsBAT6	Os01g0945700	mlid0008991348	1	41572764	41.5728	T	A	upstream_gene_variant	MODIFIER
OsBAT6	Os01g0945700	mlid0008991443	1	41573512	41.5735	G	A	upstream_gene_variant	MODIFIER
OsCCR34-HMGR	Os09g0491868-Os09g0492700	mlid0065430098	9	19069320	19.0693	T	A	intergenic_region	MODIFIER
OsCKX1	Os01g0187600	mlid0000953939	1	4698861	4.69886	T	C	5_prime_UTR_variant	MODIFIER
OsCKX5-Os01g0775500	Os01g0775400-Os01g0775500	mlid0007349026	1	32804111	32.8041	G	A	intergenic_region	MODIFIER
OsCYP93F1	Os06g0613600	mlid0045621374	6	24535621	24.5356	G	A	upstream_gene_variant	MODIFIER
OsENODL22	Os11g0491500	mlid0076153082	11	17380361	17.3804	C	T	upstream_gene_variant	MODIFIER
OsENODL22	Os11g0491500	mlid0076153123	11	17380583	17.3806	A	T	upstream_gene_variant	MODIFIER
OsENODL22	Os11g0491500	mlid0076153174	11	17380966	17.381	A	G	upstream_gene_variant	MODIFIER
OsENODL22	Os11g0491500	mlid0076153175	11	17380992	17.381	T	G	upstream_gene_variant	MODIFIER
OsENODL22	Os11g0491500	mlid0076153179	11	17381005	17.381	T	A	upstream_gene_variant	MODIFIER
OsENODL22	Os11g0491500	mlid0076153654	11	17384477	17.3845	G	A	missense_variant	MODERATE
OsEnS-40	Os02g0586900	mlid0014400840	2	22621905	22.6219	T	C	upstream_gene_variant	MODIFIER
OsFTIP1	Os06g0614000	mlid0045624817	6	24558846	24.5588	T	A	upstream_gene_variant	MODIFIER
OsGT43E	Os05g0559600	mlid0039298368	5	27858928	27.8589	A	G	upstream_gene_variant	MODIFIER
OsHAK6	Os01g0932500	mlid0008865455	1	40908070	40.9081	G	A	upstream_gene_variant	MODIFIER
OsHAK6	Os01g0932500	mlid0008865568	1	40908487	40.9085	G	A	upstream_gene_variant	MODIFIER
OsHXK3	Os01g0940100	mlid0008945376	1	41305324	41.3053	A	G	3_prime_UTR_variant	MODIFIER
OsHXK3	Os01g0940100	mlid0008945519	1	41306302	41.3063	T	C	synonymous_variant	LOW
OsHXK3	Os01g0940100	mlid0008946467	1	41310638	41.3106	A	G	upstream_gene_variant	MODIFIER
OsHXK3	Os01g0940100	mlid0008947111	1	41315114	41.3151	C	T	upstream_gene_variant	MODIFIER
OsHXK3-Os01g0940600	Os01g0940100-Os01g0940600	mlid0008947287	1	41315563	41.3156	C	T	intergenic_region	MODIFIER
OsHXK3-Os01g0940600	Os01g0940100-Os01g0940600	mlid0008947663	1	41316960	41.317	T	C	intergenic_region	MODIFIER
OsHXK3-Os01g0940600	Os01g0940100-Os01g0940600	mlid0008947997	1	41319246	41.3192	T	C	intergenic_region	MODIFIER
OsHXK3-Os01g0940600	Os01g0940100-Os01g0940600	mlid0008948106	1	41320108	41.3201	G	A	intergenic_region	MODIFIER
OsHXK3-Os01g0940600	Os01g0940100-Os01g0940600	mlid0008948137	1	41320293	41.3203	C	T	intergenic_region	MODIFIER
OsHXK3-Os01g0940600	Os01g0940100-Os01g0940600	mlid0008948211	1	41320509	41.3205	G	A	intergenic_region	MODIFIER
OsHXK3-Os01g0940600	Os01g0940100-Os01g0940600	mlid0008948615	1	41321766	41.3218	G	T	intergenic_region	MODIFIER
OsHXK3-Os01g0940600	Os01g0940100-Os01g0940600	mlid0008948671	1	41321872	41.3219	G	A	intergenic_region	MODIFIER
OsHXK3-Os01g0940600	Os01g0940100-Os01g0940600	mlid0008948708	1	41321939	41.3219	T	G	intergenic_region	MODIFIER
OsHXK3-Os01g0940600	Os01g0940100-Os01g0940600	mlid0008948714	1	41321956	41.322	G	A	intergenic_region	MODIFIER
OsHXK3-Os01g0940600	Os01g0940100-Os01g0940600	mlid0008949127	1	41322961	41.323	G	A	intergenic_region	MODIFIER
OsHXK3-Os01g0940600	Os01g0940100-Os01g0940600	mlid0008949184	1	41323116	41.3231	G	A	intergenic_region	MODIFIER
OsHXK3-Os01g0940600	Os01g0940100-Os01g0940600	mlid0008949420	1	41323695	41.3237	C	T	intergenic_region	MODIFIER
OsHXK3-Os01g0940600	Os01g0940100-Os01g0940600	mlid0008949753	1	41324607	41.3246	T	C	intergenic_region	MODIFIER
OsHXK3-Os01g0940600	Os01g0940100-Os01g0940600	mlid0008950090	1	41325441	41.3254	C	T	intergenic_region	MODIFIER
OsHXK3-Os01g0940600	Os01g0940100-Os01g0940600	mlid0008950290	1	41326208	41.3262	C	G	intergenic_region	MODIFIER
OsHXK3-Os01g0940600	Os01g0940100-Os01g0940600	mlid0008950364	1	41326386	41.3264	T	C	intergenic_region	MODIFIER
OsHXK3-Os01g0940600	Os01g0940100-Os01g0940600	mlid0008950437	1	41326625	41.3266	G	A	intergenic_region	MODIFIER
OsHXK3-Os01g0940600	Os01g0940100-Os01g0940600	mlid0008950558	1	41326950	41.3269	C	T	intergenic_region	MODIFIER
OsIAA18	Os05g0523300	mlid0038970739	5	26054592	26.0546	A	G	intron_variant	MODIFIER
OsIAA18	Os05g0523300	mlid0038971059	5	26058167	26.0582	C	A	upstream_gene_variant	MODIFIER
OsMST7	Os01g0567600	mlid0005023858	1	21728494	21.7285	C	T	upstream_gene_variant	MODIFIER
OsMUS81	Os01g0948100	mlid0009013692	1	41691234	41.6912	A	C	5_prime_UTR_variant	MODIFIER
OsMUS81	Os01g0948100	mlid0009013715	1	41691300	41.6913	G	A	5_prime_UTR_variant	MODIFIER
OsNPC2	Os01g0955000	mlid0009086547	1	42066337	42.0663	A	G	3_prime_UTR_variant	MODIFIER
OsPR2	Os01g0940700	mlid0008955302	1	41344953	41.345	G	A	upstream_gene_variant	MODIFIER
OsPR2	Os01g0940700	mlid0008955402	1	41345364	41.3454	C	T	upstream_gene_variant	MODIFIER
OsPR2	Os01g0940700	mlid0008955421	1	41345447	41.3454	G	A	upstream_gene_variant	MODIFIER
OsRab2A2	Os02g0586400	mlid0014394476	2	22595526	22.5955	T	C	upstream_gene_variant	MODIFIER
OsRab2A2	Os02g0586400	mlid0014394614	2	22596311	22.5963	G	C	upstream_gene_variant	MODIFIER
OsRab2A2	Os02g0586400	mlid0014394686	2	22596824	22.5968	C	T	upstream_gene_variant	MODIFIER
OsRab2A2	Os02g0586400	mlid0014394718	2	22596953	22.597	C	T	upstream_gene_variant	MODIFIER
OsRab2A2	Os02g0586400	mlid0014394745	2	22597129	22.5971	G	A	upstream_gene_variant	MODIFIER
OsRab2A2	Os02g0586400	mlid0014394879	2	22597961	22.598	G	T	upstream_gene_variant	MODIFIER
OsRab2A2	Os02g0586400	mlid0014394912	2	22598194	22.5982	G	A	upstream_gene_variant	MODIFIER
OsRab2A2	Os02g0586400	mlid0014394922	2	22598247	22.5982	G	T	upstream_gene_variant	MODIFIER
OsRSP3	Os02g0584200	mlid0014376771	2	22529282	22.5293	A	C	3_prime_UTR_variant	MODIFIER
OsRSP3	Os02g0584200	mlid0014376806	2	22529400	22.5294	A	G	synonymous_variant	LOW
OsRSP3	Os02g0584200	mlid0014376888	2	22529695	22.5297	G	A	intron_variant	MODIFIER
OsRSP3	Os02g0584200	mlid0014376896	2	22529719	22.5297	T	C	intron_variant	MODIFIER
OsRSP3	Os02g0584200	mlid0014376903	2	22529739	22.5297	T	C	intron_variant	MODIFIER
OsRSP3	Os02g0584200	mlid0014376915	2	22529770	22.5298	G	A	intron_variant	MODIFIER
OsRSP3	Os02g0584200	mlid0014376982	2	22529953	22.53	C	A	intron_variant	MODIFIER
OsRSP3	Os02g0584200	mlid0014376985	2	22529958	22.53	T	C	intron_variant	MODIFIER
OsRSP3	Os02g0584200	mlid0014376987	2	22529960	22.53	G	A	intron_variant	MODIFIER
OsRSP3	Os02g0584200	mlid0014377317	2	22530793	22.5308	G	T	intron_variant	MODIFIER
OsRSP3	Os02g0584200	mlid0014377338	2	22530870	22.5309	C	T	intron_variant	MODIFIER
OsRSP3	Os02g0584200	mlid0014377340	2	22530873	22.5309	G	A	intron_variant	MODIFIER
OsRSP3	Os02g0584200	mlid0014377443	2	22531103	22.5311	G	A	intron_variant	MODIFIER
OsRSP3	Os02g0584200	mlid0014377446	2	22531134	22.5311	G	A	intron_variant	MODIFIER
OsRSP3	Os02g0584200	mlid0014377447	2	22531140	22.5311	C	T	intron_variant	MODIFIER
OsRSP3	Os02g0584200	mlid0014377548	2	22531556	22.5316	G	T	upstream_gene_variant	MODIFIER
OsRSP3	Os02g0584200	mlid0014377553	2	22531580	22.5316	T	A	upstream_gene_variant	MODIFIER
OsRSP3	Os02g0584200	mlid0014377554	2	22531582	22.5316	C	A	upstream_gene_variant	MODIFIER
OsRSP3	Os02g0584200	mlid0014377555	2	22531593	22.5316	G	A	upstream_gene_variant	MODIFIER
OsRSP3	Os02g0584200	mlid0014377649	2	22531830	22.5318	T	A	upstream_gene_variant	MODIFIER
OsRSP3	Os02g0584200	mlid0014377666	2	22531880	22.5319	G	A	upstream_gene_variant	MODIFIER
OsRSP3	Os02g0584200	mlid0014377675	2	22531903	22.5319	C	T	upstream_gene_variant	MODIFIER
OsRSP3	Os02g0584200	mlid0014377679	2	22531909	22.5319	A	G	upstream_gene_variant	MODIFIER
OsRSP3	Os02g0584200	mlid0014377682	2	22531920	22.5319	G	A	upstream_gene_variant	MODIFIER
OsRSP3	Os02g0584200	mlid0014377686	2	22531939	22.5319	G	A	upstream_gene_variant	MODIFIER
OsRSP3	Os02g0584200	mlid0014377688	2	22531942	22.5319	T	A	upstream_gene_variant	MODIFIER
OsRSP3	Os02g0584200	mlid0014377715	2	22532020	22.532	A	G	upstream_gene_variant	MODIFIER
OsRSP3	Os02g0584200	mlid0014377722	2	22532032	22.532	A	G	upstream_gene_variant	MODIFIER
OsRSP3	Os02g0584200	mlid0014377723	2	22532033	22.532	A	G	upstream_gene_variant	MODIFIER
OsRSP3	Os02g0584200	mlid0014377733	2	22532050	22.5321	C	T	upstream_gene_variant	MODIFIER
OsRSP3	Os02g0584200	mlid0014377766	2	22532108	22.5321	C	G	upstream_gene_variant	MODIFIER
OsRSP3	Os02g0584200	mlid0014377767	2	22532110	22.5321	A	G	upstream_gene_variant	MODIFIER
OsRSP3	Os02g0584200	mlid0014377842	2	22532329	22.5323	A	G	upstream_gene_variant	MODIFIER
OsRSP3	Os02g0584200	mlid0014377871	2	22532417	22.5324	C	A	upstream_gene_variant	MODIFIER
OsRSP3	Os02g0584200	mlid0014377878	2	22532428	22.5324	G	A	upstream_gene_variant	MODIFIER
OsRSP3	Os02g0584200	mlid0014377882	2	22532436	22.5324	G	A	upstream_gene_variant	MODIFIER
OsRSP3	Os02g0584200	mlid0014377999	2	22532786	22.5328	C	A	upstream_gene_variant	MODIFIER
OsRSP3	Os02g0584200	mlid0014378017	2	22532886	22.5329	G	C	upstream_gene_variant	MODIFIER
OsRSP3	Os02g0584200	mlid0014378055	2	22533023	22.533	T	C	upstream_gene_variant	MODIFIER
OsRSP3	Os02g0584200	mlid0014378137	2	22533333	22.5333	G	A	upstream_gene_variant	MODIFIER
OsRSP3	Os02g0584200	mlid0014378139	2	22533336	22.5333	A	G	upstream_gene_variant	MODIFIER
OsRSP3	Os02g0584200	mlid0014378151	2	22533393	22.5334	A	C	upstream_gene_variant	MODIFIER
OsRSP3	Os02g0584200	mlid0014378158	2	22533441	22.5334	C	T	upstream_gene_variant	MODIFIER
OsRSP3	Os02g0584200	mlid0014378162	2	22533456	22.5335	A	G	upstream_gene_variant	MODIFIER
OsRSP3	Os02g0584200	mlid0014378168	2	22533477	22.5335	A	G	upstream_gene_variant	MODIFIER
OsRSP3	Os02g0584200	mlid0014378182	2	22533534	22.5335	C	T	upstream_gene_variant	MODIFIER
OsRSP3	Os02g0584200	mlid0014378288	2	22533847	22.5338	T	C	upstream_gene_variant	MODIFIER
OsRSP3	Os02g0584200	mlid0014378346	2	22534070	22.5341	C	A	upstream_gene_variant	MODIFIER
OsRSP3	Os02g0584200	mlid0014378347	2	22534071	22.5341	G	T	upstream_gene_variant	MODIFIER
OsRSP3	Os02g0584200	mlid0014378355	2	22534098	22.5341	A	C	upstream_gene_variant	MODIFIER
OsRSP3	Os02g0584200	mlid0014378356	2	22534108	22.5341	G	A	upstream_gene_variant	MODIFIER
OsRSP3	Os02g0584200	mlid0014378413	2	22534306	22.5343	G	A	upstream_gene_variant	MODIFIER
OsRSP3	Os02g0584200	mlid0014378428	2	22534354	22.5344	C	T	upstream_gene_variant	MODIFIER
OsRSP3	Os02g0584200	mlid0014378431	2	22534368	22.5344	C	T	upstream_gene_variant	MODIFIER
OsRSP3	Os02g0584200	mlid0014378434	2	22534392	22.5344	G	A	upstream_gene_variant	MODIFIER
OsRSP3	Os02g0584200	mlid0014378436	2	22534402	22.5344	A	G	upstream_gene_variant	MODIFIER
OsRSP3	Os02g0584200	mlid0014378447	2	22534434	22.5344	T	C	upstream_gene_variant	MODIFIER
OsSPL19	Os11g0496600	mlid0076221874	11	17633031	17.633	C	T	intron_variant	MODIFIER
OsSPL19	Os11g0496600	mlid0076222112	11	17635502	17.6355	A	G	intron_variant	MODIFIER
OsSPL19	Os11g0496600	mlid0076223085	11	17641877	17.6419	G	A	upstream_gene_variant	MODIFIER
OsSPL19	Os11g0496600	mlid0076223710	11	17644964	17.645	G	A	upstream_gene_variant	MODIFIER
OsSPL19-Os11g0497000	Os11g0496600-Os11g0497000	mlid0076224476	11	17647499	17.6475	G	A	intergenic_region	MODIFIER
OsSPL19-Os11g0497000	Os11g0496600-Os11g0497000	mlid0076225057	11	17649051	17.6491	T	C	intergenic_region	MODIFIER
OsSPL19-Os11g0497000	Os11g0496600-Os11g0497000	mlid0076225094	11	17649118	17.6491	C	T	intergenic_region	MODIFIER
OsSWAP70B	Os07g0138100	mlid0047351824	7	2014178	2.01418	T	A	downstream_gene_variant	MODIFIER
OsWAK43	Os04g0368000	mlid0029436447	4	17880267	17.8803	A	G	upstream_gene_variant	MODIFIER
OsWD40-31	Os01g0946100	mlid0008993048	1	41583456	41.5835	G	C	synonymous_variant	LOW
OsWRKY72	Os11g0490900	mlid0076142304	11	17348721	17.3487	C	G	upstream_gene_variant	MODIFIER
OsWRKY72	Os11g0490900	mlid0076142588	11	17349611	17.3496	G	A	upstream_gene_variant	MODIFIER
OsWRKY72	Os11g0490900	mlid0076142589	11	17349622	17.3496	G	A	upstream_gene_variant	MODIFIER
OsWRKY72	Os11g0490900	mlid0076142897	11	17350521	17.3505	G	C	upstream_gene_variant	MODIFIER
OsWRKY72	Os11g0490900	mlid0076143945	11	17355683	17.3557	A	G	3_prime_UTR_variant	MODIFIER
OsWRKY72	Os11g0490900	mlid0076143976	11	17355781	17.3558	A	T	3_prime_UTR_variant	MODIFIER
OsWRKY77-Os01g0585100	Os01g0584900-Os01g0585100	mlid0005272164	1	22738427	22.7384	T	A	intergenic_region	MODIFIER
OsXTH27-Os10g0117400	Os10g0117000-Os10g0117400	mlid0066458929	10	1110710	1.11071	T	G	intergenic_region	MODIFIER
tRNA-Gln	ENSRNA049448834	mlid0011051684	2	8533591	8.53359	C	T	upstream_gene_variant	MODIFIER
UGT703A1	Os01g0638600	mlid0005934063	1	25615081	25.6151	G	A	upstream_gene_variant	MODIFIER
VLN4	Os04g0604000	mlid0031961058	4	30468187	30.4682	C	T	synonymous_variant	LOW
ZRP4-Os10g0118800	Os10g0118200-Os10g0118800	mlid0066475052	10	1170980	1.17098	G	A	intergenic_region	MODIFIER

## Sheet: Metadata
Tab: List of signoficant SNPs
Total significant SNPs detected in GWAS analysis aare listed in the table
First colum is used to tally the total number of unique SNPs in experiment, treatment, genetic groups, and trait
SNPs those are detected multiple time are highligted in the rose color (column two)
Physical position of the SNPs are based on nipponbare reference genome (MSU7)
Tab: Annotations using significant SNPs
Functional annotation was performed on 603 SNPs using SNPEff program ((Cingolani et al., 2012)
Based on the location of SNP in or near the gene the SNP are categorized into tvelve categories (column 9)
The SNPs which are in interegenic regions shows two genes, upstream and downstream of the sigificant SNP and are highligted in yellow. For final count of candidate genes, the two genes for intergenic SNPs are counted individually.

## Sheet: Pivot
Row Labels	Count of Total number of unique SNPS
Emergence (%)	388
Mesocotyl length (cm)	2
Shoot dry weight (g)	208
Speed of emergence	5
(blank)
Grand Total	603
Row Labels	Count of Total number of unique SNPS
Aus	187
INDICA	159
Whole_panel	257
(blank)
Grand Total	603
Row Labels	Count of Total number of unique SNPS
Field	601
Aus	187
INDICA	159
Whole_panel	255
Test-tube	2
Whole_panel	2
(blank)
(blank)
Grand Total	603
