# Supplementary material for: Genome-wide association analysis for emergence of deeply sown rice (Oryza sativa) reveals novel aus-specific phytohormone candidate genes for adaptation to dry-direct seeding in the field
Source: Front Plant Sci. 2023 Jun 12;14:1172816. doi: 10.3389/fpls.2023.1172816 (PMC10291202; doi:10.3389/fpls.2023.1172816)
Supplement: Supplementary file 5 [file Table_3.xlsx]

## Sheet: Table S2
Table S2 Significant SNPs associated with seedling emergence and other component traits recorded under field shallow (2 cm) and deep (8 cm) sowing and test-tube experiment using , identified using MLM GWAS
Gene	Gene_ID	Lead SNP	Chr	Pos (bp)	REF	ALT	LOD	PVE (%)	FDR_Adjusted_P.values	Emergence_stress	SOE_stress	SDWT_stress	ML_test-tube	Field_all	Field_aus	Field_ind	Test-tube_all	Gene Category	SNP location/Amino acid change	SNP effect	Functional annotation	Available functional annotation	Description of annotated function	Available description of annotated function	Selected candidate genes
Cht5	Os04g0494100	mlid0030889997	4	24697440	A	G	5.1	0.09	0.0898869			Y				Y			intergenic_region	MODIFIER
CKX4	Os01g0940000	mlid0008945303	1	41304961	C	T	5.35224	0.143034	0.0463021	Y					Y			Phytohormone biosynthesis/signaling	downstream_gene_variant	MODIFIER	Cytokinin dehydrogenase 4	Y	Catalyzes the oxidation of cytokinins, a family of N6-substituted adenine derivatives that are plant hormones, where the substituent is an isopentenyl group.(Schmülling et al., 2003)	Y	Y
	Os01g0940000	mlid0008939743	1	41278171	A	G	5.35224	0.143034	0.0463021	Y					Y				intergenic_region	MODIFIER	Cytokinin dehydrogenase 4	Y	Catalyzes the oxidation of cytokinins, a family of N6-substituted adenine derivatives that are plant hormones, where the substituent is an isopentenyl group.(Schmülling et al., 2003)
FSM	Os01g0896300	mlid0008498198	1	38953120	C	T	7.4	0.04	0.0494781	Y				Y				Phytohormone biosynthesis/signaling	upstream_gene_variant	MODIFIER	Chromatin assembly factor 1 subunit FSM	Y	Flattened shoot meristem (FSM) encodes for COA-1 subunit and required for proper shoot apical meristem maintenance and other developmental processes. Apical meristem is maintained via regulation of S and G2 phases durations of the cell cycle through its chromatin assembly activity (Abe et al., 2008).	Y	Y
GPDH2	Os01g0939600	mlid0008934731	1	41251882	G	A	5.32729	0.142229	0.0471189	Y					Y			Defense response	downstream_gene_variant	MODIFIER	Probable glycerol-3-phosphate dehydrogenase [NAD(+)] 1, cytosolic	Y	Possibly involved in cell redox homeostasis and carbohydrate metabolic processes. Glycerl-3-phosphate dehydrogenase (GPDH) catalyzes the formation of G3P and plays essential role in glycerolipid metabolism and in response to various stresses. G3P also is an inducer of systemic acquired resistance (SAR), it enhances the resistance of distal tissues against pathogenic infection (Zhao et al., 2018).	Y
HMGR	Os09g0492700	mlid0055075459	9	19069320	T	A	6.02965	0.17	0.0523843	Y					Y			Defense response	intergenic_region	MODIFIER	3-hydroxy-3-methylglutaryl coenzyme A reductase (HMGR)
HNR27C	Os01g0945800	mlid0008991522	1	41574097	G	T	5.35224	0.143034	0.0463021	Y					Y				3_prime_UTR_variant	MODIFIER
HSP101	Os05g0519700	mlid0038925634	5	25808603	A	G	5.73383	0.155452	0.0463021	Y					Y			Stress response	upstream_gene_variant	MODIFIER	Chaperone protein ClpB1	Y	Molecular chaperone involved in heat stress response. May play a role in re-solubilization of protein aggregates after heat shock. HSP101 known to provide long term acquired thermotolerance in rice (Lin et al., 2014).	Y
NRTP1	Os12g0272800	mlid0081609259	12	9986635	C	A	5.01107	0.132092	0.0834242	Y					Y				upstream_gene_variant	MODIFIER	Necrotic root tip 1 (NRTP1)	Y	Probably involved in root development, plant height and jasmonic acid sensitivity	Y
Os_F0687	Os04g0370600	mlid0029482733	4	18035133	C	T	5.04464	0.0269358	0.0830829	Y				Y					intergenic_region	MODIFIER
Os01g0585100	Os01g0585100	mlid0005272164	1	22738427	T	A	5.5	0.15	0.0523843	Y					Y				intergenic_region	MODIFIER
Os01g0684200	Os01g0684200	mlid0006455443	1	28193339	G	T	5.7, 5.4	3%, 9%	0.0583939	Y		Y		Y		Y			3_prime_UTR_variant	MODIFIER
Os01g0684301	Os01g0684301	mlid0006455670, mlid0006456162	1	28194063, 28196353	C, G	T, A	6.3, 5.9	3%, 9%	0.0700653			Y		Y		Y			synonymous_variant, 5_prime_UTR_premature_start_codon_gain_variant	LOW, LOW
Os01g0684601	Os01g0684601	mlid0006457843	1	28203472	G	T	5.23107	0.091603	0.0700653	Y		Y				Y			upstream_gene_variant	MODIFIER
Os01g0684800	Os01g0684800	mlid0006464909	1	28232285	A	G	5.87475	0.031275	0.0462181	Y		Y		Y					synonymous_variant	LOW
Os01g0684900	Os01g0684900	mlid0006464968	1	28232841	G	A	5.1583	0.090103	0.076281	Y		Y				Y		Detoxification	downstream_gene_variant	MODIFIER	Protein DETOXIFICATION	Y	Transmembrane transporter activity	Y
Os01g0685200	Os01g0685200	mlid0006467086	1	28246572	A	C	5.18011	0.0905521	0.0739188	Y		Y				Y			upstream_gene_variant	MODIFIER
Os01g0697400	Os01g0697400	mlid0006595280	1	28869576	C	A	5.16649	0.0902716	0.0756908	Y		Y				Y			downstream_gene_variant	MODIFIER
Os01g0775500	Os01g0775500	mlid0007349026	1	32804111	G	A	5.79327	0.157403	0.0463021	Y					Y				intergenic_region	MODIFIER
Os01g0884600	Os01g0884600	mlid0008395331	1	38418739	A	G	5.5, 5.5	3%, 3%	0.0530393	Y	Y			Y					upstream_gene_variant, upstream_gene_variant	MODIFIER, MODIFIER
Os01g0933600	Os01g0933600	mlid0008872903	1	40949900	T	C	5.22867	0.139054	0.0557443	Y					Y				upstream_gene_variant	MODIFIER
Os01g0938400	Os01g0938400	mlid0008926739	1	41202804	G	A	5.35224	0.143034	0.0463021	Y					Y				upstream_gene_variant	MODIFIER
Os01g0938600	Os01g0938600	mlid0008927838	1	41209396	G	A	6.4	0.18	0.0345834	Y					Y			Cell wall biosynthesis	upstream_gene_variant	MODIFIER	Hydroxyproline-rich glycoprotein-like	Y	Hydroxyproline-rich glycoproteins are a large family of plant extracellular proteins that include extensins. These proteins are found in organisms throughout the whole plant kingdom, playing a mechanical role and influencing the properties of cell walls (Ringli, 2010).	Y
Os01g0938900	Os01g0938900	mlid0008928803	1	41212880	G	A	5.35224	0.143034	0.0463021	Y					Y			Phytohormone biosynthesis/signaling	upstream_gene_variant	MODIFIER	NAC transcription factor	Y	Two genes OsNTL5 and OsNTL6 of membrane-bound NAC transcription factor family of rice (OsNTL2-6) show high similarity to Arabidopsis anther indehiscence factor (AIF), which is known to regulate the anther dehiscence by controlling the expression of JA biosynthesis pathway genes in Arabidopsis (Guo et al., 2018).	Y	Y
Os01g0939150	Os01g0939150	mlid0008930806	1	41225435	G	A	5.35224	0.143034	0.0463021	Y					Y				downstream_gene_variant	MODIFIER
Os01g0939200	Os01g0939200	mlid0008931697	1	41231601	C	G	5.35224	0.143034	0.0463021	Y					Y			Phytohormone biosynthesis/signaling	upstream_gene_variant	MODIFIER	F-box domain containing protein-like	Y	F-box proteins play essential role in ethylene and gibberellic acid signaling (Wang et al., 2009).	Y	Y
Os01g0939300	Os01g0939300	mlid0008931770, mlid0008931787, mlid0008931854	1	41232475, 41232670, 41233969	A, A, C	G, T, T	5.4, 5.4, 5.4	14%, 14%, 14%	0.0463021	Y					Y			DNA damage response/DNA repair	synonymous_variant, splice_region_variant&intron_variant, synonymous_variant	LOW, LOW, LOW	Os01g0939300 protein	Y	Involved in early development and DNA damage response and transcriptional regulation through histone methyltransferase (HMT) complexes.	Y
Os01g0939400	Os01g0939400	mlid0008933192	1	41241095	G	A	5.35224	0.143034	0.0463021	Y					Y				upstream_gene_variant	MODIFIER
Os01g0939450	Os01g0939450	mlid0008933713	1	41245496	T	C	6.1786	0.17016	0.038572	Y					Y				upstream_gene_variant	MODIFIER
Os01g0939700	Os01g0939700	mlid0008935032	1	41254593	T	C	5.35224	0.143034	0.0463021	Y					Y			Detoxification	intron_variant	MODIFIER	S-formylglutathione hydrolase	Y	Serine hydrolase involved in the detoxification of formaldehyde. Formaldehyde is a volatile and toxic compound accumulated in plant cells via number of sources such as atmospheric pollution, endogenous P450 enzyme demethylating herbicides and cell wall expansion (Haslam et al., 2002)	Y
	Os01g0939700	mlid0008939743	1	41278171	A	G	5.35224	0.143034	0.0463021	Y					Y				intergenic_region	MODIFIER	S-formylglutathione hydrolase	Y	Serine hydrolase involved in the detoxification of formaldehyde. Formaldehyde is a volatile and toxic compound accumulated in plant cells via number of sources such as atmospheric pollution, endogenous P450 enzyme demethylating herbicides and cell wall expansion (Haslam et al., 2002)
Os01g0939800	Os01g0939800	mlid0008936911	1	41261114	G	T	5.35224	0.143034	0.0463021	Y					Y				5_prime_UTR_variant	MODIFIER
Os01g0939901	Os01g0939901	mlid0008937956	1	41265529	C	A	5.35224	0.143034	0.0463021	Y					Y				upstream_gene_variant	MODIFIER
Os01g0940600	Os01g0940600	mlid0008948211	1	41320509	G	A	5.81974	0.158273	0.0463021	Y					Y				intergenic_region	MODIFIER
Os01g0941500	Os01g0941500	mlid0008962539	1	41560226	T	A	6.2	0.17	3.8168e-14		Y				Y				upstream_gene_variant	MODIFIER
Os01g0945650	Os01g0945650	mlid0008991425	1	41573286	C	T	5.35224	0.143034	0.0463021	Y					Y				3_prime_UTR_variant	MODIFIER
Os01g0946500	Os01g0946500	mlid0008995336	1	41591503	A	T	6.42935	0.178563	0.0277686	Y					Y				downstream_gene_variant	MODIFIER
Os01g0946550	Os01g0946550	mlid0008996941	1	41599385	T	G	5.93321	0.162014	0.0463021	Y					Y				upstream_gene_variant	MODIFIER
Os01g0946600	Os01g0946600	mlid0008997277	1	41601096	G	A	5.93321	0.162014	0.0463021	Y					Y				upstream_gene_variant	MODIFIER
Os01g0946800	Os01g0946800	mlid0009001703	1	41629509	A	C	4.94688	0.13005	0.091905	Y					Y				downstream_gene_variant	MODIFIER
Os01g0946850	Os01g0946850	mlid0008998698	1	41611850	G	A	4.94688	0.13005	0.091905	Y					Y				upstream_gene_variant	MODIFIER
Os01g0947833	Os01g0947833	mlid0009013610	1	41691008	A	G	6.37683	0.176797	0.0277686	Y					Y				upstream_gene_variant	MODIFIER
Os02g0212975	Os02g0212975	mlid0010523286	2	6306500	G	A	5.39598	0.0283739	0.0885696			Y		Y					upstream_gene_variant	MODIFIER
Os02g0554800	Os02g0554800	mlid0014035249	2	20956450	T	C	5.1	0.14	0.0647341	Y					Y				downstream_gene_variant	MODIFIER
Os02g0556100	Os02g0556100	mlid0014049753	2	21033482	G	A	5.32526	0.142164	0.0471189	Y					Y			Phytohormone biosynthesis/signaling	intron_variant	MODIFIER	Dehydrogenase-like protein	Y
Os02g0583000	Os02g0583000	mlid0014366429	2	22483799	A	G	5.2048	0.0279218	0.066753	Y				Y					upstream_gene_variant	MODIFIER
Os02g0583500	Os02g0583500	mlid0014370307, mlid0014370307	2	22503446, 22503446	C, C	G, G	5.6, 5.7	3%, 3%	0.0678404	Y	Y			Y					intergenic_region, intergenic_region	MODIFIER, MODIFIER
Os02g0583700	Os02g0583700	mlid0014372581	2	22510271	A	G	6.5, 5.9	4%, 3%	0.0494781	Y	Y			Y					intron_variant, intron_variant	MODIFIER, MODIFIER
	Os02g0583700	mlid0014370307, mlid0014370307	2	22503446, 22503446	C, C	G, G	5.6, 5.7	3%, 3%	0.0678404	Y	Y			Y					intergenic_region, intergenic_region	MODIFIER, MODIFIER
Os02g0583900	Os02g0583900	mlid0014375709, mlid0014375728	2	22523520, 22523551	T, C	A, A	6.0, 5.6	3%, 3%	0.0678404	Y	Y			Y					intergenic_region, intergenic_region	MODIFIER, MODIFIER
Os02g0584300	Os02g0584300	mlid0014379184, mlid0014379250	2	22537955, 22538219	G, G	T, A	5.7, 6.8	3%, 4%	0.0538093	Y	Y			Y					downstream_gene_variant, downstream_gene_variant	MODIFIER, MODIFIER
	Os02g0584300	mlid0014381116, mlid0014380850	2	22546026, 22544451	T, C	C, G	6.4, 5.9	4%, 3%	0.0496168	Y	Y			Y					intergenic_region, intergenic_region	MODIFIER, MODIFIER
Os02g0584700	Os02g0584700	mlid0014381116, mlid0014380850	2	22546026, 22544451	T, C	C, G	6.4, 5.9	4%, 3%	0.0496168	Y	Y			Y					intergenic_region, intergenic_region	MODIFIER, MODIFIER
	Os02g0584700	mlid0014382337, mlid0014382350	2	22551934, 22551993	G, G	T, A	6.4, 6.3	4%, 3%	0.0719518	Y	Y			Y					upstream_gene_variant, upstream_gene_variant	MODIFIER, MODIFIER
Os02g0584800	Os02g0584800	mlid0014382800, mlid0014382910, mlid0014382840	2	22553642, 22554160, 22553841	A, T, A	C, C, G	5.8, 5.9, 6.2	3%, 3%, 3%	0.0678404	Y	Y			Y				Detoxification	missense_variant, 5_prime_UTR_premature_start_codon_gain_variant, synonymous_variant	MODERATE, LOW, LOW	Heavy metal transport/detoxification protein domain containing protein	Y	Heavy metal transport/detoxification protein domain-containing protein (defense).	Y
Os02g0584900	Os02g0584900	mlid0014384386	2	22559472	T	C	5.67046	0.0308049	0.0503133	Y				Y					upstream_gene_variant	MODIFIER
Os02g0585100	Os02g0585100	mlid0014384349, mlid0014384353, mlid0014384377, mlid0014384391	2	22559056, 22559128, 22559424, 22559526	G, G, A, A	C, G, G, C	6.1, 5.7, 5.7 5.3	3%, 3%, 3%, 3%	0.0494781	Y				Y				Detoxification	3_prime_UTR_variant, synonymous_variant, splice_region_variant&intron_variant, 5_prime_UTR_variant	MODIFIER, LOW, LOW, MODIFIER	Heavy metal transport/detoxification protein domain-containing protein (defense). (Brunnings et al 2009)	Y	Heavy metal transport/detoxification protein domain-containing protein (defense).	Y
Os02g0585200	Os02g0585200	mlid0014385230	2	22563965	T	C	5.95949	0.0326062	0.0494781	Y				Y					upstream_gene_variant	MODIFIER
Os02g0586000	Os02g0586000	mlid0014391747	2	22585316	C	T	5.10316	0.0272957	0.0759757	Y				Y					intergenic_region	MODIFIER
Os02g0586500	Os02g0586500	mlid0014395701	2	22604679	A	C	5.03432	0.0268723	0.084546	Y				Y				mRNA splicing	3_prime_UTR_variant	MODIFIER	Small nuclear ribonucleoprotein Sm D1	Y	Involved in splicing regulation. Facilitates post-transcriptional gene silencing (PTGS) by limiting the degradation of transgene aberrant RNAs by the RNA quality control (RQC) machinery, thus favoring their entry into cytoplasmic siRNA bodies where they can trigger PTGS. Does not participate in the production of small RNAs.	Y
Os02g0587300	Os02g0587300	mlid0014404444, mlid0014404129	2	22635207, 22634145	A, T	G, C	5.4, 5.1	3%, 3%	0.0719518	Y	Y			Y					upstream_gene_variant, upstream_gene_variant	MODIFIER, MODIFIER
Os02g0587600	Os02g0587600	mlid0014406659, mlid0014406667	2	22646203, 22646224	C, C	T, T	6.0, 5.3	3%, 3%	0.0494781	Y	Y			Y					downstream_gene_variant, downstream_gene_variant	MODIFIER, MODIFIER
Os02g0587800	Os02g0587800	mlid0014407249	2	22647952	C	A	5.47545	0.0295947	0.0530393	Y				Y					upstream_gene_variant	MODIFIER
Os02g0796000	Os02g0796000	mlid0016678899	2	33848921	C	T	5.66233	0.0299849	0.0583939			Y		Y				Stress response	downstream_gene_variant	MODIFIER	RNA polymerase II C-terminal domain phosphatase-like	Y	Promotes the activity of RNA polymerase II	Y
Os04g0164701	Os04g0164701	mlid0025963750	4	4404501	A	G	5.04624	0.09	0.0944188			Y				Y			upstream_gene_variant	MODIFIER
Os04g0177300	Os04g0177300	mlid0026230401	4	5257503	C	T	5.7	0.09	0.0429431			Y				Y		Cellular development	synonymous_variant	LOW	SNF2 family gene	Y	Probably it is floral-primordium specific gene (Cite Li x 2011)	Y
Os04g0177400	Os04g0177400	mlid0026231942	4	5265049	T	C	5.22039	0.0913827	0.0700653			Y				Y		Stress response	synonymous_variant	LOW	Diaminohydroxyphosphoribosylaminopyrimidine deaminase	Y	This protein is involved in step 2 of the sub-pathway that synthesizes 5-amino-6-(D-ribitylamino) uracil from GTP. Riboflavin biosynthesis process.	Y
	Os04g0177400	mlid0026231943, mlid0026231949	4	5265058, 5265079	G, T	T, C	5.14935	0.09	0.0808051			Y				Y			synonymous_variant, synonymous_variant	LOW, LOW	Diaminohydroxyphosphoribosylaminopyrimidine deaminase	Y	This protein is involved in step 2 of the sub-pathway that synthesizes 5-amino-6-(D-ribitylamino) uracil from GTP. Riboflavin biosynthesis process.
Os04g0261400	Os04g0261400	mlid0027727378	4	10933706	C	G	5.08722	0.0886407	0.0844053			Y				Y			intergenic_region	MODIFIER
Os04g0266400	Os04g0266400	mlid0027727378	4	10933706	C	G	5.08722	0.0886407	0.0844053			Y				Y			intergenic_region	MODIFIER
Os04g0276200	Os04g0276200	mlid0027900690	4	11667588	C	T	5.12497	0.0894168	0.0779316			Y				Y			intergenic_region	MODIFIER
Os04g0276600	Os04g0276600	mlid0027900690	4	11667588	C	T	5.12497	0.0894168	0.0779316			Y				Y			intergenic_region	MODIFIER
Os04g0370900	Os04g0370900	mlid0029482733	4	18035133	C	T	5.04464	0.0269358	0.0830829	Y				Y					intergenic_region	MODIFIER
Os04g0492300	Os04g0492300	mlid0030871954	4	24590843	G	T	5.14074	0.0897414	0.0765925			Y				Y		Transcription	upstream_gene_variant	MODIFIER	DNA-directed RNA polymerase subunit	Y	DNA-dependent RNA polymerase catalyzes the transcription of DNA into RNA using the four ribonucleoside triphosphates as substrates.	Y
Os04g0493600	Os04g0493600	mlid0030889997	4	24697440	A	G	5.1	0.09	0.0898869			Y				Y			intergenic_region	MODIFIER
Os04g0494900	Os04g0494900	mlid0030902086	4	24742846	G	A	5.07988	0.0897414	0.0905678			Y				Y			upstream_gene_variant	MODIFIER	Unknown function DUF642 family	Y
Os05g0405500	Os05g0405500	mlid0037685075	5	19750012	C	T	5.39686	0.03	0.0999808			Y		Y					intergenic_region	MODIFIER
Os05g0405600	Os05g0405600	mlid0037685075	5	19750012	C	T	5.39686	0.03	0.0999808			Y		Y					intergenic_region	MODIFIER
Os05g0519800	Os05g0519800	mlid0038926535	5	25814892	G	T	5.85463	0.159421	0.0463021	Y					Y				downstream_gene_variant	MODIFIER
Os05g0519900	mlid0076143945	mlid0038926320	5	25813383	G	A	5.38195	0.14	0.0523843	Y					Y			Protein synthesis	missense_variant	MODERATE	Dolichyl-diphosphooligosaccharide--protein glycosyltransferase subunit STT3A	Y	Involved in protein glycosylation.	Y
Os05g0520200	Os05g0520200	mlid0038928918	5	25830345	A	G	5.5	0.15	0.0463021	Y					Y			Protein synthesis	upstream_gene_variant	MODIFIER	Aminoacyl-tRNA hydrolase	Y	Aminoacyl-tRNA hydrolase activity.	Y
Os05g0520401	Os05g0520401	mlid0038930172	5	25836230	C	T	5.04841	0.133282	0.0779258	Y					Y				upstream_gene_variant	MODIFIER
Os05g0521900	Os05g0521900	mlid0038955155	5	25966144	G	A	5.66906	0.153331	0.0463021	Y					Y				upstream_gene_variant	MODIFIER
	Os05g0521900	mlid0038955893	5	25970404	G	T	4.94668	0.130043	0.091905	Y					Y				intergenic_region	MODIFIER
Os05g0522250	Os05g0522250	mlid0038955893	5	25970404	G	T	4.94668	0.130043	0.091905	Y					Y				intergenic_region	MODIFIER
Os05g0523200	Os05g0523200	mlid0038970541	5	26052325	C	T	4.9842	0.131236	0.0882299	Y					Y				downstream_gene_variant	MODIFIER
Os05g0544600	Os05g0544600	mlid0039149405	5	27021062	G	A	5.23431	0.139235	0.0554384	Y					Y				downstream_gene_variant	MODIFIER
Os05g0544750	Os05g0544750	mlid0039149417	5	27021149	G	A	5.26039	0.140074	0.0528983	Y					Y				upstream_gene_variant	MODIFIER
	Os05g0544750	mlid0039151838	5	27031194	C	A	5.23431	0.139235	0.0554384	Y					Y				intergenic_region	MODIFIER
Os05g0544900	Os05g0544900	mlid0039151838	5	27031194	C	A	5.23431	0.139235	0.0554384	Y					Y				intergenic_region	MODIFIER
Os06g0283400	Os06g0283400	mlid0041923212	6	10069930	C	T	5.61618	0.1	0.0444714			Y				Y			intergenic_region	MODIFIER
Os06g0284200	Os06g0284200	mlid0041923212	6	10069930	C	T	5.61618	0.1	0.0444714			Y				Y			intergenic_region	MODIFIER
Os06g0313440	Os06g0313440	mlid0042435796	6	12046259	G	A	5.35952	0.14	0.0523843	Y					Y				intergenic_region	MODIFIER
Os06g0314000	Os06g0314000	mlid0042435796	6	12046259	G	A	5.35952	0.14	0.0523843	Y					Y				intergenic_region	MODIFIER
Os06g0612300	Os06g0612300	mlid0045606033	6	24465813	C	A	5.37779	0.14	0.0523843	Y					Y				intergenic_region	MODIFIER
Os06g0612550	Os06g0612550	mlid0045606033	6	24465813	C	A	5.37779	0.14	0.0523843	Y					Y				intergenic_region	MODIFIER
Os07g0300900	Os07g0300900	mlid0049755165	7	11882315	T	A	5.1	0.13	0.0735374	Y					Y				intergenic_region	MODIFIER
Os07g0503200	Os07g0503200	mlid0051610551	7	19040602	G	A	5.24336	0.0274129	0.0661347	Y				Y					upstream_gene_variant	MODIFIER	Hypothetical protein	Y
Os07g0519100	Os07g0519100	mlid0051837760	7	20048163	T	C	5	0.03	0.0848306	Y				Y				Nutrient uptake	3_prime_UTR_variant	MODIFIER	Cytochrome P450 26 family gene	Y	Involved in oxidoreductase activity and iron ion binding	Y
Os07g0519300	Os07g0519300	mlid0051838018	7	20049258	A	G	5	0.03	0.0848306	Y				Y				Nutrient uptake	upstream_gene_variant	MODIFIER	Cytochrome P450 716A1 family gene	Y	Involved in oxidoreductase activity and iron ion binding	Y
Os08g0170700	Os08g0170700	mlid0054688205	8	4135235	T	C	5.09205	0.13	0.0776866	Y					Y			Defense response	missense_variant	MODERATE	Disease resistance protein (RP)	Y
Os08g0199775	Os08g0199775	mlid0055075459	8	5779990	A	G	5.40561	0.15	0.0523843	Y					Y				intergenic_region	MODIFIER
Os08g0200100	Os08g0200100	mlid0055075459	8	5779990	A	G	5.40561	0.15	0.0523843	Y					Y			Lipid biosynthesis	intergenic_region	MODIFIER	Fatty acid biosynthesis process	Y	Os08g0200100 is involved in the lipid metabolism.	Y
Os09g0510000	Os09g0510000	mlid0065561616	9	19796152	C	A	7.13753	0.03	0.0535466				Y				Y	Cell wall biosynthesis	upstream_gene_variant	MODIFIER	Os09g0510000 protein	Y	Possibly involved in plasma membrane	Y
Os09g0510200	Os09g0510200	mlid0065562882	9	19803998	A	G	7.32821	0.03	0.0535466				Y				Y		downstream_gene_variant	MODIFIER	DUF667 domain-containing protein	Y
Os10g0117400	Os10g0117400	mlid0066458929	10	1110710	T	G	5.90887	0.16121	0.0463021	Y					Y				intergenic_region	MODIFIER
Os10g0118800	Os10g0118800	mlid0066475052	10	1170980	G	A	5.6	0.15	0.0523843	Y					Y				intergenic_region	MODIFIER
Os10g0157300	Os10g0157300	mlid0067181774	10	3614795	C	T	4.91364	0.03	0.0926041	Y				Y					upstream_gene_variant	MODIFIER	Non-protein coding transcript, unclassifiable transcript.	Y
Os10g0334500	Os10g0334500	mlid0068889536	10	9582299	C	T	5.28865	0.140983	0.0498965	Y					Y			Stress response	downstream_gene_variant	MODIFIER	Dirigent protein	Y	Dirigent proteins impart stereoselectivity on the phenoxy radical-coupling reaction, yielding optically active lignans from two molecules of coniferyl alcohol in the biosynthesis of lignans, flavonolignans and alkaloids, and thus plays a central role in plant secondary metabolism. 13 OsDIR genes in differential expression study in rice found involved in the response processes of abiotic stresses …	Y
Os11g0129000	Os11g0129000	mlid0072113752	11	1347537	C	T	6.40013	0.17758	0.0277686	Y					Y			Defense response	upstream_gene_variant	MODIFIER	Protein DETOXIFICATION	Y	Enables the directed movement of a xenobiotic from one side of a membrane to the other.	Y
Os11g0129800	Os11g0129800	mlid0072119419	11	1377491	A	C	5.62888	0.152018	0.0463021	Y					Y				upstream_gene_variant	MODIFIER
Os11g0130200	Os11g0130200	mlid0072121618	11	1393637	T	A	5.13085	0.135916	0.0660346	Y					Y				upstream_gene_variant	MODIFIER	Expressed protein	Y
Os11g0141100	Os11g0141100	mlid0072207246	11	1903914	G	T	5.60125	0.151116	0.0463021	Y					Y			Metabolite modification	upstream_gene_variant	MODIFIER	Sulfotransferase	Y	Sulfotransferase, sulfonate small organic molecules such as flavonoids, brassinosteroids, glucosinolates and hydroxyjasmonates and makes them biologically more active (Hernàndez-Sebastiá et al., 2008).	Y
Os11g0482901	Os11g0482901	mlid0076044576	11	17001103	C	T	5.54707	0.0292868	0.0688003			Y		Y					intergenic_region	MODIFIER
Os11g0483600	Os11g0483600	mlid0076044576	11	17001103	C	T	5.54707	0.0292868	0.0688003			Y		Y					intergenic_region	MODIFIER
Os11g0490850	Os11g0490850	mlid0076144123, mlid0076143739	11	17356086, 17354813	A, C	G, A	5.5, 6.5	15%, 12%	0.0769339	Y		Y			Y	Y			upstream_gene_variant, upstream_gene_variant	MODIFIER, MODIFIER
Os11g0491400	Os11g0491400	mlid0076151844, mlid0076153278	11	17376926, 17382133	C, G	T, A	7.3, 7.1	14%, 14%	0.0106212			Y				Y			upstream_gene_variant, synonymous_variant	MODIFIER, LOW	Expressed protein	Y
Os11g0491550	Os11g0491550	mlid0076153632	11	17384394	C	T	6.24402	0.112811	0.0176477			Y				Y			missense_variant	MODERATE
Os11g0491600	Os11g0491600	mlid0076154127, mlid0076153969, mlid0076154029, mlid0076154050, mlid0076154127	11	17387199, 17386224, 17386634, 17386792, 17387199	G, A, C, G, G	A, G, T, A, A	6.7, 6.1, 6.4, 6.1, 6.7	12%, 11%, 12%, 11%, 12%	0.0115417			Y				Y			5_prime_UTR_premature_start_codon_gain_variant, missense_variant, synonymous_variant, stop_gained, 5_prime_UTR_premature_start_codon_gain_variant	LOW, MODERATE, LOW, HIGH, LOW	Conserved hypothetical gene	Y
Os11g0491850	Os11g0491850	mlid0076162774	11	17418361	G	A	5.38433	0.0947729	0.0625467			Y				Y			upstream_gene_variant	MODIFIER
	Os11g0491850	mlid0076158497	11	17402009	G	A	6.19665	0.111806	0.0192716			Y				Y			intergenic_region	MODIFIER
Os11g0492200	Os11g0492200	mlid0076167653, mlid0076167645	11	17431822, 17431818	A, G	T, C	7.3, 7.0	4%, 13%	0.00848282			Y		Y		Y			upstream_gene_variant, upstream_gene_variant	MODIFIER, MODIFIER
Os11g0492300	Os11g0492300	mlid0076168450, mlid0076168450, mlid0076168458, mlid0076168458, mlid0076168461, mlid0076168461	11	17434400, 17434400, 17434435, 17434435, 17434468, 17434468	A, A, T, T, G, G	G, G, C, C, A, A	8.1, 7.6, 8.0, 7.9, 7.9, 7.7	4%, 14%, 4%, 15%, 4%, 14%	0.0043597			Y		Y		Y			missense_variant, missense_variant, synonymous_variant, synonymous_variant, synonymous_variant, synonymous_variant,	MODERATE, MODERATE, LOW, LOW, LOW, LOW	NB-ARC domain containing protein	Y
	Os11g0492300	mlid0076168099	11	17432961	A	G	7.57512	0.0417817	0.014898			Y		Y					downstream_gene_variant	MODIFIER	NB-ARC domain containing protein	Y	Mostly involved in defense response
	Os11g0492300	mlid0076170508	11	17442847	G	A	5.33334	0.0937167	0.0675252			Y				Y			intergenic_region	MODIFIER	NB-ARC domain containing protein	Y	Mostly involved in defense response
Os11g0492500	Os11g0492500	mlid0076174158	11	17451441	G	A	5.31644	0.0933669	0.0688288			Y				Y			downstream_gene_variant	MODIFIER
	Os11g0492500	mlid0076170508	11	17442847	G	A	5.33334	0.0937167	0.0675252			Y				Y			intergenic_region	MODIFIER
	Os11g0492500	mlid0076177519, mlid0076176872	11	17466515, 17464820	G, C	A, A	5.3, 5.5	9%, 3%	0.0681551			Y		Y		Y			intergenic_region, intergenic_region	MODIFIER, MODIFIER
Os11g0492800	Os11g0492800	mlid0076180531	11	17475212	T	A	6.6, 6.5	4%, 12%	0.02167			Y		Y		Y			downstream_gene_variant	MODIFIER
	Os11g0492800	mlid0076177519, mlid0076176872	11	17466515, 17464820	G, C	A, A	5.3, 5.5	9%, 3%	0.0681551			Y		Y		Y			intergenic_region, intergenic_region	MODIFIER, MODIFIER
Os11g0492900	Os11g0492900	mlid0076182182	11	17481063	G	T	6.5, 6.5	12%, 3%	0.013684			Y		Y		Y			downstream_gene_variant	MODIFIER
Os11g0493700	Os11g0493700	mlid0076158497	11	17402009	G	A	6.19665	0.111806	0.0192716			Y				Y			intergenic_region	MODIFIER
Os11g0496500	Os11g0496500	mlid0076220892	11	17628431	G	A	5.49908	0.0289966	0.0743599			Y		Y					downstream_gene_variant	MODIFIER
Os11g0497000	Os11g0497000	mlid0076224476	11	17647499	G	A	7.18943	0.133137	0.0106212			Y				Y			intergenic_region	MODIFIER
Os12g0192500	Os12g0192500	mlid0080165050	12	4706452	G	A	4.91364	0.0263023	0.0926041	Y				Y				Sugar metabolism	upstream_gene_variant	MODIFIER	Thiamin-phosphate pyrophosphorylase	Y	Thiamin, in its diphosphate form (ThDP), serves as an enzymatic cofactor for several thiamin-dependent enzymes involved in glucose metabolism, the Krebs cycle, and branched-chain amino acid biosynthesis (Dong et al., 2016).	Y
Os12g0288600	Os12g0288600	mlid0081913997	12	11073789	C	T	5.31605	0.141898	0.0523843	Y					Y				upstream_gene_variant	MODIFIER	Conserved hypothetical protein	Y
OsAGP2	Os01g0937900	mlid0008922687	1	41183002	G	A	5.35224	0.143034	0.0463021	Y					Y				downstream_gene_variant	MODIFIER
OsBAT4	Os01g0945300	mlid0008988770	1	41560226	T	A	5.35224	0.143034	0.0463021	Y					Y				upstream_gene_variant	MODIFIER	bi-directional amino acid transporter 6	Y
OsBAT5	Os01g0945600	mlid0008990385	1	41568331	T	C	5.35224	0.143034	0.0463021	Y					Y				upstream_gene_variant	MODIFIER
OsBAT6	Os01g0945700	mlid0008991443	1	41573512	G	A	6.42935	0.178563	0.0277686	Y					Y				upstream_gene_variant	MODIFIER
OsCCR34	Os09g0491868	mlid0055075459	9	19069320	T	A	6.02965	0.17	0.0523843	Y					Y			Cell wall biosynthesis	intergenic_region	MODIFIER	Cinnamoyl-CoA reductase (CCR)	Y	The OsCCR is involved in CoA metabolic process and is the first committed enzyme in the monolignol pathway for lignin biosynthesis and catalyzes the conversion of hydroxycinnamoyl-CoAs into hydroxycinnamaldehydes (Park et al., 2017).	Y
OsCKX1	Os01g0187600	mlid0000953939	1	4698861	T	C	5.11968	0.135559	0.0673414	Y					Y			Phytohormone biosynthesis/signaling	5_prime_UTR_variant	MODIFIER	Cytokinin dehydrogenase 1	Y	Cytokinin dehydrogenase 1 found to increases yield by higher spike and grain number in barley (Zalewski et al., 2010), and overexpression of CKX1 from Arabidopsis in maize under the control of root-specific promoter enhanced drought tolerance via altered root morphology (Pospíšilová et al., 2016).	Y	Y
OsCKX5	Os01g0775400	mlid0007349026	1	32804111	G	A	5.79327	0.157403	0.0463021	Y					Y			Phytohormone biosynthesis/signaling	intergenic_region	MODIFIER	Cytokinin dehydrogenase 5 and carbohydrade binding	Y	OsCKX5 is known to regulate the activity of reproductive meristem in Arabidopsis and results in larger inflorescence and floral meristem (Bartrina et al., 2011).	Y	Y
OsCPT1	Os02g0568200	mlid0014164785	2	21614799	A	G	5.35224	0.143034	0.0463021	Y					Y			Phytohormone biosynthesis/signaling	upstream_gene_variant	MODIFIER	Coleoptile phototropism protein 1	Y	CPT1 plays an essential role as signal transduction component in coleoptile phototropism and lateral translocation of auxin (Haga et al., 2005)	Y	Y
OsCYP93F1	Os06g0613600	mlid0045621374	6	24535621	G	A	5.9	0.16	0.0523843	Y					Y			Metabolite modification	upstream_gene_variant	MODIFIER	Cytochrome P450 93F1	Y	Involved in growth and drought stress responses in rice and secondary metabolite biosynthesis	Y
OsENODL22	Os11g0491500	mlid0076153123,mlid0076153654, mlid0076153174	11	17380583, 17384477, 17380966	A, G, A	T, A, G	7.5, 6.3, 5.9	14%, 12%, 3%	0.0151788			Y		Y		Y			upstream_gene_variant, missense_variant, upstream_gene_variant	MODIFIER, MODERATE, MODIFIER	EARLY NODULIN LIKE PROTEIN 22	Y
OsEnS-40	Os02g0586900	mlid0014400840	2	22621905	T	C	5.18067	0.0277731	0.0693672	Y				Y					upstream_gene_variant	MODIFIER
OsFTIP1	Os06g0614000	mlid0045624817	6	24558846	T	A	5.9	0.16	0.0523843	Y					Y			Stress response	upstream_gene_variant	MODIFIER	Flowering locus (T)	Y	OsFTIP1 is involved in flowering time, and also negatively promotes the drought tolerance in rice	Y
OsGT43E	Os05g0559600	mlid0039298368	5	27858928	A	G	5.43185	0.14561	0.0463021	Y					Y			Cell wall biosynthesis	upstream_gene_variant	MODIFIER	Probable beta-1,4-xylosyltransferase GT43E	Y	Probable beta-1,4-xylosyltransferase involved in xylan biosynthesis in cell walls.	Y
OsHAK6	Os01g0932500	mlid0008865455	1	40908070	G	A	4.96591	0.130654	0.09149	Y					Y			Potassium transporter	upstream_gene_variant	MODIFIER	Potassium transporter 6	Y	There are 17 High-affinity potassium transporter (HAK) family members in rice genome, and these transporters found to participate in the inflow or outflow of K+. In rice seedling roots under K+ starvation, HAK transporter found involved in root K+ absorption (Bañuelos et al., 2002).	Y
OsHXK3	Os01g0940100	mlid0008945376	1	41305324	A	G	5.35224	0.143034	0.0463021	Y					Y			Sugar transport/metabolism	3_prime_UTR_variant	MODIFIER	Hexokinase-3	Y	This enzyme is involved in the hexose metabolism pathway, which is part of Carbohydrate metabolism (Fructose and glucose phosphorylation).	Y
	Os01g0940100	mlid0008948211	1	41320509	G	A	5.81974	0.158273	0.0463021	Y					Y				intergenic_region	MODIFIER
OsIAA18	Os05g0523300	mlid0038971059	5	26058167	C	A	5.13436	0.136029	0.0659066	Y					Y			Phytohormone biosynthesis/signaling	upstream_gene_variant	MODIFIER	Auxin-responsive protein IAA18	Y	Aux/IAA proteins are short-lived transcriptional factors that function as repressors of early auxin response genes at low auxin concentrations. involved in auxin signaling pathway.	Y	Y
OsMST7	Os01g0567600	mlid0005023858	1	21728494	C	T	5.03616	0.132891	0.0792058	Y					Y			Sugar transport/metabolism	upstream_gene_variant	MODIFIER	Sugar transport protein MST7	Y	Two genes MST7 and MST8 are involved in glucose and fructose transport from anther to tapetum and developing pollen grains. Both the genes are considered critical for pollen development (Sharma and Nayyar, 2016).	Y
OsMUS81	Os01g0948100	mlid0009013692	1	41691234	A	C	6.37683	0.176797	0.0277686	Y					Y			DNA damage response/DNA repair	5_prime_UTR_variant	MODIFIER	Crossover junction endonuclease MUS81	Y	OsMUS81 involved in mitosis for the processing of stalled or collapsed replication fork intermediates and plays a role in DNA repair and in genotoxic stress-induced homologous recombination (HR) in somatic cells. Also, OsMUS81 is responsible for cooperating with recombinational and mismatch DNA repair activities in meiosis and mitosis in rice (Mimida et al., 2007).	Y
OsNPC2	Os01g0955000	mlid0009086547	1	42066337	A	G	5.5824	0.150502	0.0463021	Y					Y			Phytohormone biosynthesis/signaling	3_prime_UTR_variant	MODIFIER	NON-SPECIFIC PHOSPHOLIPASE C2	Y	OsNPCs (OsNPC1, OsNPC2, OsNPC3, OsNPC4 and OsNPC6) proteins in rice are similar in molecular weight and shows plasma membrane localization in rice protoplast, suggesting some common properties in rice. OsNPC6 is involved in GA mediated mesocotyl development in rice (Yang et al., 2021).	Y	Y
OsPR2	Os01g0940700	mlid0008955302	1	41344953	G	A	6.4352	0.17876	0.0277686	Y					Y			Defense response	upstream_gene_variant	MODIFIER	BETA-1,3-GLUCANASE 4	Y	OsPR2 is a pathogenesis related (PR) gene involved in disease resistance and stress tolerance, and PR genes in general are activated in response to oxidative stress (Chen et al., 2016).	Y
OsRab2A2	Os02g0586400	mlid0014391747	2	22585316	C	T	5.10316	0.0272957	0.0759757	Y				Y					intergenic_region	MODIFIER
	Os02g0586400	mlid0014394476	2	22595526	T	C	5.36515	0.0289119	0.0538093	Y				Y					upstream_gene_variant	MODIFIER
OsRH5	Os07g0301200	mlid0049755165	7	11882315	T	A	5.1	0.13	0.0735374	Y					Y			rRNA processing	intergenic_region	MODIFIER	RNA helicase activity	Y	OsRH5: Required for rRNA processing.	Y
OsRSP3	Os02g0584200	mlid0014375709, mlid0014375728	2	22523520, 22523551	T, C	A, A	6.0, 5.6	3%, 3%	0.0678404	Y	Y			Y					intergenic_region, intergenic_region	MODIFIER, MODIFIER
	Os02g0584200	mlid0014377447, mlid0014378413	2	22531140, 22534306	C, G	T, A	6.5, 6.3	4%, 3%	0.0494781	Y	Y			Y					intron_variant, upstream_gene_variant	MODIFIER, MODIFIER
OsSPL19	Os11g0496600	mlid0076222112	11	17635502	A	G	6.4, 5.9	3%, 11%	0.0258182			Y		Y		Y		Cellular development	intron_variant	MODIFIER	Putative squamosa promoter-binding-like protein 19	Y	Trans-acting factor that binds specifically to the consensus nucleotide sequence 5'-TNCGTACAA-3'. OsSPL19 has been cognized as a putative pseudogene.	Y
	Os11g0496600	mlid0076224476	11	17647499	G	A	7.18943	0.133137	0.0106212			Y				Y			intergenic_region	MODIFIER
OsSWAP70B	Os07g0138100	mlid0047351824	7	2014178	T	A	5.1222	0.0274129	0.0736919	Y				Y				Stress response	downstream_gene_variant	MODIFIER	protein serine/threonine kinase activity	Y	Reduction of OsSWAP70A and OsSWAP70B mRNA levels by RNA interference resulted in the suppression of chitin elicitor-induced defense gene expression and ROS production. Plays role in immune responses in rice.	Y
OsWAK43	Os04g0368000	mlid0029436447	4	17880267	A	G	4.97474	0.0265064	0.0908062	Y				Y				Cell wall biosynthesis, stress response and defense response	upstream_gene_variant	MODIFIER	OsWAK43 - OsWAK receptor-like protein kinase, expressed	Y	The wall associated kinase (WAK) gene family, one of the receptor like kinase gene families in plants, plays important role in cell expansion, pathogen resistance, and heavy metals stress tolerance (Zhang et al., 2005).	Y
OsWD40-5	Os01g0183100	mlid0008993048	1	41583456	G	C	5.35224	0.143034	0.0463021	Y					Y			Phytohormone biosynthesis/signaling	synonymous_variant	LOW
OsWRKY72	Os11g0490900	mlid0076142589, mlid0076143945	11	17349622, 17355683	G, A	A, A	6.7, 5.7	12%, 15%	0.0111686			Y			Y	Y		Phytohormone biosynthesis/signaling	upstream_gene_variant, 3_prime_UTR_variant	MODIFIER, MODIFIER	WRKY TF regulatory zinc-finger protein familiy	Y	The results from the study on transgenic Arabidopsis and rice suggests that OsWRKY72 interferes in the signal cross-talk between the ABA signal and auxin transport pathway.	Y	Y
OsWRKY77	Os01g0584900	mlid0005272164	1	22738427	T	A	5.5	0.15	0.0523843	Y					Y			Defense response	intergenic_region	MODIFIER	OsWRKY77 transcription factor	Y	OsWRKY77 is positive regulator of disease resistance in plants in response to disease or salicylic acid. Os01g0585100: no information	Y
OsXTH27	Os10g0117000	mlid0066458929	10	1110710	T	G	5.90887	0.16121	0.0463021	Y					Y			Cell wall biosynthesis	intergenic_region	MODIFIER	OsXTH27: xyloglucan endotransglucosylase/hydrolase,	Y	OsXTH27 known to play role in cell wall restructuring.	Y
tRNA-Gln	ENSRNA049448834	mlid0011051684	2	8533591	C	T	5.62705	0.0297711	0.0613157			Y		Y				Protein synthesis	upstream_gene_variant	MODIFIER	Glutamyl-tRNA(Gln) amidotransferase subunit A, chloroplastic/mitochondrial	Y	Allows the formation of correctly charged Gln-tRNA(Gln) through the transamidation of misacylated Glu-tRNA(Gln) in chloroplasts and mitochondria. The reaction takes place in the presence of glutamine and ATP through an activated gamma-phospho-Glu-tRNA(Gln)	Y
UGT703A1	Os01g0638600	mlid0005934063	1	25615081	G	A	5.0, 5.2	3%, 3%	0.0894475	Y	Y			Y				Cell wall biosynthesis	upstream_gene_variant	MODIFIER	Glycosyltransferase (GT)	Y	GTs play essential role in plant cell wall biosynthesis, hormones modifications, and synthesis of secondary metabolites (Cao et al., 2008).	Y
VLN4	Os04g0604000	mlid0031961058	4	30468187	C	T	5.94692	0.16	0.0523843	Y					Y			Phytohormone biosynthesis/signaling	synonymous_variant	LOW	Villin-4	Y	Involved in actin filament bundling, severing, and capping, and possibly play role in cell expansion in developing organs. Also required for regulation of plant architecture through the modulation of polar auxin transport and root gravitropism (Wu et al., 2015).	Y	Y
ZRP4	ZRP4	mlid0066475052	10	1170980	G	A	5.6	0.15	0.0523843	Y					Y			Defense response/stress response	intergenic_region	MODIFIER	ZRP4-O-methyltransferease	Y	ZRP4 (aka OMT, OsASMT1) is O-methyltransferase and involved in biotic and abiotic stress tolerance and resistance (yongbo hond 2018).	Y

## Sheet: Metadata
Abbreviations for the terms listed In the Table 1S
Abbreviations/term	Description
SNP	Single nucleotide polymorphism
Chr	Chromosome
Pos	Position (in base pairs) SNP(s)
REF	Reference allele
ALT	Alternate allele
LOD	Logarithm of odds
PVE (%)	Phenotypic variance explained (r^2)
MLM	Mixed linear model
Emergence_field_stress	Seedling emergence (%) recorded under field stress treatment (deep sowing (8 cm)).
SOE_field_stress	Speed of emergence recorded under field stress treatment (deep sowing (8 cm)).
SDWT_field_stress	Shoot dry weight (g) recorded under field stress treatment (deep sowing (8 cm)).
ML_test-tube	Mesocotyl length (cm) recorded under test-tube experiment
Putative variant impact	Description	Example
High	The variant is assumed to have high (disruptive) impact in the protein, probably causing protein truncation, loss of function or triggering nonsense mediated decay.	stop_gained, frameshift_variant
Moderate	A non-disruptive variant that might change protein effectiveness.	missense_variant, inframe_deletion
Low	Assumed to be mostly harmless or unlikely to change protein behavior.	synonymous_variant
Modifier	Usually non-coding variants or variants affecting non-coding genes, where predictions are difficult or there is no evidence of impact.	exon_variant, downstream_gene_variant

## Sheet: Literature Cited
#	References
1	Abe, M., Kuroshita, H., Umeda, M., Itoh, J.I., & Nagato, Y. (2008). The rice FLATTENED SHOOT MERISTEM, encoding CAF-1 p150 subunit, is required for meristem maintenance by regulating the cell-cycle period. Developmental Biology, 319, 384–393. https://doi.org/10.1016/j.ydbio.2008.04.040
2	Bañuelos, M.A., Garciadeblas, B., Cubero, B., & Rodríguez-Navarro, A. (2002). Inventory and functional characterization of the HAK potassium transporters of rice. Plant Physiology, 130, 784–795. https://doi.org/10.1104/pp.007781
3	Bartrina, I., Otto, E., Strnad, M., Werner, T., & Schmülling, T. (2011). Cytokinin Regulates the Activity of Reproductive Meristems, Flower Organ Size, Ovule Formation, and Thus Seed Yield in Arabidopsis thaliana. The Plant Cell, 23, 69. https://doi.org/10.1105/TPC.110.079079
4	Bateman, A., Martin, M.J., Orchard, S., Magrane, M., Agivetova, R., Ahmad, S., Alpi, E., Bowler-Barnett, E.H., Britto, R., Bursteinas, B., Bye-A-Jee, H., Coetzee, R., Cukura, A., Silva, A. da, Denny, P., Dogan, T., Ebenezer, T.G., Fan, J., Castro, L.G., Garmiri, P., Georghiou, G., Gonzales, L., Hatton-Ellis, E., Hussein, A., Ignatchenko, A., Insana, G., Ishtiaq, R., Jokinen, P., Joshi, V., Jyothi…
5	Cao, P.J., Bartley, L.E., Jung, K.H., & Ronald, P.C. (2008). Construction of a rice glycosyltransferase phylogenomic database and identification of rice-diverged glycosyltransferases. Molecular Plant, 1, 858–877. https://doi.org/10.1093/mp/ssn052
6	Chen, X., Dong, Y., Yu, C., Fang, X.P., Deng, Z., Yan, C., & Chen, J. (2016). Analysis of the proteins secreted from the oryza meyeriana suspension-cultured cells induced by xanthomonas oryzae pv. Oryzae. PLoS ONE, 11, e0154793. https://doi.org/10.1371/journal.pone.0154793
7	Dong, W., Thomas, N., Ronald, P.C., & Goyer, A. (2016). Overexpression of Thiamin Biosynthesis Genes in Rice Increases Leaf and Unpolished Grain Thiamin Content But Not Resistance to Xanthomonas oryzae pv. oryzae. Frontiers in Plant Science, 7. https://doi.org/10.3389/fpls.2016.00616
8	Guo, S., Dai, S., Singh, P.K., Wang, H., Wang, Y., Tan, J.L.H., Wee, W., & Ito, T. (2018). A membrane-bound NAC-like transcription factor OsNTL5 represses the flowering in Oryza sativa. Frontiers in Plant Science, 9, 555. https://doi.org/10.3389/fpls.2018.00555
9	Haga, K., Takano, M., Neumann, R., & Iino, M. (2005). The rice coleoptile phototropism1 gene encoding an ortholog of Arabidopsis NPH3 is required for phototropism of coleoptiles and lateral translocation of auxin. Plant Cell, 17, 103–115. https://doi.org/10.1105/tpc.104.028357
10	Haslam, R., Rust, S., Pallett, K., Cole, D., & Coleman, J. (2002). Cloning and characterisation of S-formylglutathione hydrolase from Arabidopsis thaliana: A pathway for formaldehyde detoxification. Plant Physiology and Biochemistry, 40, 281–288. https://doi.org/10.1016/S0981-9428(02)01378-5
11	Hernàndez-Sebastiá, C., Varin, L., & Marsolais, F. (2008). Sulfotransferases from Plants, Algae and Phototrophic Bacteria.
12	Hong, Y., Zhang, Y., Sinumporn, S., Yu, N., Zhan, X., Shen, X., Chen, D., Yu, P., Wu, W., Liu, Q., Cao, Z., Zhao, C., Cheng, S., & Cao, L. (2018). Premature leaf senescence 3, encoding a methyltransferase, is required for melatonin biosynthesis in rice. Plant Journal, 95, 877–891. https://doi.org/10.1111/tpj.13995
13	Li, X.Y., Wang, C., Nie, P.P., Lu, X.W., Wang, M., Liu, W., Yao, J., Liu, Y.G., & Zhang, Q.Y. (2011). Characterization and expression analysis of the SNF2 family genes in response to phytohormones and abiotic stresses in rice. Biologia Plantarum, 55, 625–633. https://doi.org/10.1007/s10535-011-0160-1
14	Liao, Y., Liu, S., Jiang, Y., Hu, C., Zhang, X., Cao, X., Xu, Z., Gao, X., Li, L., Zhu, J., & Chen, R. (2017). Genome-wide analysis and environmental response profiling of dirigent family genes in rice (Oryza sativa). Genes and Genomics, 39, 47–62. https://doi.org/10.1007/s13258-016-0474-7
15	Lin, M.Y., Chai, K.H., Ko, S.S., Kuang, L.Y., Lur, H.S., & Charng, Y.Y. (2014). A positive feedback loop between HEAT SHOCK PROTEIN101 and HEAT STRESS-ASSOCIATED 32-KD PROTEIN modulates long-term acquired thermotolerance illustrating diverse heat stress responses in rice varieties. Plant Physiology, 164, 2045–2053. https://doi.org/10.1104/pp.113.229609
16	Mimida, N., Kitamoto, H., Osakabe, K., Nakashima, M., Ito, Y., Heyer, W.D., Toki, S., & Ichikawa, H. (2007). Two alternatively spliced transcripts generated from OsMUS81, a rice homolog of yeast MUS81, are up-regulated by DNA-damaging treatments. Plant and Cell Physiology, 48, 648–654. https://doi.org/10.1093/pcp/pcm029
17	Park, H.L., Bhoo, S.H., Kwon, M., Lee, S.W., & Cho, M.H. (2017). Biochemical and expression analyses of the rice cinnamoyl-CoA reductase gene family. Frontiers in Plant Science, 8. https://doi.org/10.3389/fpls.2017.02099
18	Pospíšilová, H., Jiskrová, E., Vojta, P., Mrízová, K., Kokáš, F., Čudejková, M.M., Bergougnoux, V., Plíhal, O., Klimešová, J., Novák, O., Dzurová, L., Frébort, I., & Galuszka, P. (2016). Transgenic barley overexpressing a cytokinin dehydrogenase gene shows greater tolerance to drought stress. New Biotechnology, 33, 692–705. https://doi.org/10.1016/j.nbt.2015.12.005
19	Ringli, C. (2010). The hydroxyproline-rich glycoprotein domain of the Arabidopsis LRX1 requires Tyr for function but not for insolubilization in the cell wall. Plant Journal, 63, 662–669. https://doi.org/10.1111/j.1365-313X.2010.04270.x
20	Sakai, H., Lee, S.S., Tanaka, T., Numa, H., Kim, J., Kawahara, Y., Wakimoto, H., Yang, C.C., Iwamoto, M., Abe, T., Yamada, Y., Muto, A., Inokuchi, H., Ikemura, T., Matsumoto, T., Sasaki, T., & Itoh, T. (2013). Rice Annotation Project Database (RAP-DB): an integrative and interactive database for rice genomics. Plant & cell physiology, 54. https://doi.org/10.1093/PCP/PCS183
21	Schmülling, T., Werner, T., Riefler, M., Krupková, E., & Bartrina Y Manns, I. (2003). Structure and function of cytokinin oxidase/dehydrogenase genes of maize, rice, Arabidopsis and other species. Journal of Plant Research, 116, 241–252. https://doi.org/10.1007/s10265-003-0096-4
22	Sharma, K.D., & Nayyar, H. (2016). Regulatory networks in pollen development under cold stress. Frontiers in Plant Science, 7. https://doi.org/10.3389/fpls.2016.00402
23	Wang, X., Kong, H., & Hong, M. (2009). F-box proteins regulate ethylene signaling and more. Genes and Development, 23, 391–396. https://doi.org/10.1101/gad.1781609
24	Wu, S., Xie, Y., Zhang, J., Ren, Y., Zhang, X., Wang, J., Guo, X., Wu, F., Sheng, P., Wang, J., Wu, C., Wang, H., Huang, S., & Wan, J. (2015). VLN2 regulates plant architecture by affecting microfilament dynamics and polar auxin transport in rice. Plant Cell, 27, 2829–2845. https://doi.org/10.1105/tpc.15.00581
25	Yang, D., Liu, X., Yin, X., Dong, T., Yu, M., & Wu, Y. (2021). Rice Non-Specific Phospholipase C6 Is Involved in Mesocotyl Elongation. Plant and Cell Physiology, . https://doi.org/10.1093/pcp/pcab069
26	Zhang, S., Chen, C., Li, L., Meng, L., Singh, J., Jiang, N., Deng, X.W., He, Z.H., & Lemaux, P.G. (2005). Evolutionary expansion, gene structure, and expression of the rice wall-associated kinase gene family. Plant Physiology, 139, 1107–1124. https://doi.org/10.1104/pp.105.069005
27	Zhao, Y., Li, X., Wang, F., Zhao, X., Gao, Y., Zhao, C., He, L., Li, Z., & Xu, J. (2018). Glycerol-3-phosphate dehydrogenase (GPDH) gene family in Zea mays L.: Identification, subcellular localization, and transcriptional responses to abiotic stresses. PLoS ONE, 13. https://doi.org/10.1371/journal.pone.0200357

## Sheet: Pivot1
	Values
	Count of Gene	Count of Field_all	Count of Field_ind	Count of Field_aus	Count of Test-tube_all	Count of Emergence_stress	Count of SOE_stress	Count of SDWT_stress	Count of ML_test-tube	Count of Available description of annotated function
Total	156	55	41	88	2	127	16	51	2	53
Selected candidate genes	Y
Count of Gene	Total
Total	11
